# Supplementary material for: trans-Tetra­aqua­bis­(isonicotinamide-κN 1)nickel(II) bis­(3-hy­droxy­benzoate) tetra­hydrate
Source: Acta Crystallogr Sect E Struct Rep Online. 2012 Jan 21;68(Pt 2):m200–1. doi: 10.1107/S1600536812002218 (PMC3274920; doi:10.1107/S1600536812002218)
Supplement: Supplementary file 2 [file e-68-0m200-Isup2.hkl]

#
# h,k,l, Fc-squared, Fo-squared, sigma(Fo-squared) and status flag
#
data_I
_shelx_title ' iz4 in P 21/n'
_shelx_refln_list_code          4
_shelx_F_calc_maximum      304.99
_exptl_crystal_F_000       756.00
_reflns_d_resolution_high  0.7431
 
loop_
 _symmetry_equiv_pos_as_xyz
 'x, y, z'
 '-x+1/2, y+1/2, -z+1/2'
 '-x, -y, -z'
 'x-1/2, -y-1/2, z-1/2'
 
_cell_length_a     6.6884
_cell_length_b    16.9271
_cell_length_c    13.5543
_cell_angle_alpha  90.000
_cell_angle_beta  100.186
_cell_angle_gamma  90.000
 
_shelx_F_squared_multiplier     1.000
 
loop_
 _refln_index_h
 _refln_index_k
 _refln_index_l
 _refln_F_squared_calc
 _refln_F_squared_meas
 _refln_F_squared_sigma
 _refln_observed_status
   2   0   0    93016.45    66909.14   1485.40 o
   4   0   0    11070.35    11087.63    304.65 o
   6   0   0     1411.90     1461.35     47.93 o
   8   0   0      205.58      242.70     24.41 o
   1   1   0     3177.04     2913.23     38.22 o
   2   1   0     7550.25     7925.63    159.03 o
   3   1   0     8699.21     8119.59    107.03 o
   4   1   0      373.83      550.26     48.47 o
   5   1   0     4351.94     4257.94     86.18 o
   6   1   0       73.39      370.85     33.56 o
   7   1   0     1671.04     1593.67     53.45 o
   8   1   0       28.35       33.06      9.34 o
   0   2   0      796.01      764.61     26.55 o
   1   2   0     1194.28     1360.99     18.97 o
   2   2   0     2603.26     2820.01     45.17 o
   3   2   0        2.52        8.92      1.39 o
   4   2   0      505.14      456.07     19.81 o
   5   2   0       27.03      664.39     35.93 o
   6   2   0      519.18      537.36     18.92 o
   8   2   0      568.10      537.67     35.59 o
   1   3   0     3077.59     2906.02     35.39 o
   2   3   0     1483.52     1603.94     20.78 o
   3   3   0      331.08      265.12      5.62 o
   4   3   0      374.78      408.15     19.20 o
   5   3   0     1165.66     1133.28     26.31 o
   6   3   0      190.18      445.54     28.81 o
   7   3   0      977.61      955.89     29.46 o
   8   3   0       54.40       54.86     16.61 o
   0   4   0      467.25      548.70     29.58 o
   1   4   0      640.29      646.88      8.57 o
   2   4   0      479.14      526.00      8.45 o
   3   4   0     2140.79     2205.29     34.86 o
   4   4   0     1921.62     1930.56     29.58 o
   5   4   0       98.45      232.54     14.91 o
   6   4   0      145.12      192.61     16.80 o
   7   4   0      521.39      592.51     62.48 o
   8   4   0      100.47      143.72     22.37 o
   1   5   0     3976.99     3792.49     50.69 o
   2   5   0      186.76      173.17      4.39 o
   3   5   0      637.87      574.88      9.26 o
   4   5   0      514.59      590.12     16.03 o
   5   5   0     1015.37     1090.93     51.90 o
   6   5   0       51.34       51.78      5.34 o
   7   5   0      754.64      811.68     33.56 o
   8   5   0        5.56       27.80     14.24 o
   0   6   0     1097.28     1164.52     20.32 o
   1   6   0      208.24      210.33      4.22 o
   2   6   0     1522.45     1477.48     18.18 o
   3   6   0       84.30       69.04      4.96 o
   4   6   0     1400.66     1378.21     21.11 o
   5   6   0     1586.37     1678.51     35.01 o
   6   6   0      399.75      392.73     19.18 o
   7   6   0        4.07        3.05      6.71 o
   8   6   0      361.71      408.80     33.90 o
   1   7   0     3945.12     3729.57     50.93 o
   2   7   0      461.34      514.51      7.26 o
   3   7   0     3619.28     3476.03     52.14 o
   4   7   0       34.29       50.84      5.90 o
   5   7   0      459.32      560.76     27.30 o
   6   7   0       21.14       27.28      4.56 o
   7   7   0      348.70      363.85     19.20 o
   8   7   0       62.43       63.95     11.08 o
   0   8   0      962.91      970.77     17.78 o
   1   8   0      673.76      692.03     11.21 o
   2   8   0     2264.76     2203.85     28.09 o
   3   8   0     1322.90     1280.02     21.34 o
   4   8   0     2772.36     2581.93     43.60 o
   5   8   0     1663.43     1608.16     39.65 o
   6   8   0     1574.74     1522.19     32.30 o
   7   8   0       14.41       21.20      5.96 o
   8   8   0      416.91      408.80     28.47 o
   1   9   0     5350.52     5096.47     69.57 o
   2   9   0      358.08      364.47      6.21 o
   3   9   0     4548.25     4390.15     65.22 o
   4   9   0       13.57       27.40      5.45 o
   5   9   0      101.74      117.50      7.18 o
   6   9   0       55.03       39.52      5.63 o
   7   9   0       67.08       82.22      8.25 o
   8   9   0       15.24       18.30     10.85 o
   0  10   0      823.86      788.30     16.75 o
   1  10   0      261.38      268.17      5.85 o
   2  10   0     3037.27     3036.48     38.44 o
   3  10   0      532.62      558.85     12.89 o
   4  10   0     1528.90     1472.24     27.55 o
   5  10   0      323.87      335.13     12.71 o
   6  10   0     1175.67     1117.32     28.85 o
   7  10   0      437.26      378.04     15.80 o
   1  11   0     2655.65     2526.85     36.22 o
   2  11   0      488.19      494.26      8.89 o
   3  11   0     2984.00     2863.38     48.28 o
   4  11   0        0.00       -2.27      2.81 o
   5  11   0      909.87      888.55     21.53 o
   6  11   0       22.92       15.56      6.40 o
   7  11   0      194.05      184.41     12.20 o
   0  12   0     3379.54     3134.25     58.77 o
   1  12   0      750.58      744.49     13.79 o
   2  12   0     7907.66     7507.82    117.85 o
   3  12   0       20.72       18.98      3.26 o
   4  12   0     1638.21     1604.96     32.76 o
   5  12   0       19.79       25.83      4.60 o
   6  12   0      502.62      494.30     19.89 o
   7  12   0       32.40       23.49      6.44 o
   1  13   0       73.09       80.90      4.72 o
   2  13   0      670.14      632.15     15.01 o
   3  13   0       14.06       20.22      3.72 o
   4  13   0      667.45      613.47     16.46 o
   5  13   0      188.89      212.87     11.27 o
   6  13   0        3.23       26.94      8.67 o
   7  13   0       74.81       60.27      9.07 o
   0  14   0    10881.61    10745.78    257.47 o
   1  14   0       66.13       77.26      4.64 o
   2  14   0     1879.23     1848.14     36.10 o
   3  14   0       29.40       30.36      4.30 o
   4  14   0      367.64      359.53     12.19 o
   5  14   0        2.12        2.84      4.16 o
   6  14   0       37.41       56.23      7.82 o
   1  15   0     1118.40     1072.13     26.14 o
   2  15   0     1459.56     1472.57     30.27 o
   3  15   0      250.26      283.98     10.28 o
   4  15   0      119.97      137.90      8.52 o
   5  15   0      109.40      125.12     15.27 o
   6  15   0       63.50       83.41      9.27 o
   0  16   0     3208.57     3231.14     83.39 o
   1  16   0      138.33      151.01     10.91 o
   2  16   0     2813.18     2722.31     57.30 o
   3  16   0      189.22      177.51      9.01 o
   4  16   0      505.01      494.39     16.81 o
   5  16   0        0.76        2.42      4.76 o
   6  16   0      308.73      313.45     15.10 o
   1  17   0      514.74      565.22     17.31 o
   2  17   0      522.42      557.28     26.21 o
   3  17   0      840.17      891.73     24.48 o
   4  17   0       18.03       24.11      5.37 o
   5  17   0      543.30      567.93     19.34 o
   0  18   0     1927.25     1920.62     69.83 o
   1  18   0        4.98        4.43      4.03 o
   2  18   0      908.27      961.18     25.74 o
   3  18   0       24.79       31.17      6.78 o
   4  18   0      140.74      146.66     12.16 o
   5  18   0       10.20       16.21      5.97 o
   1  19   0      222.12      263.44     14.14 o
   2  19   0        6.33       11.95      4.78 o
   3  19   0      200.43      255.37     14.96 o
   4  19   0        5.34       -2.52      4.88 o
   0  20   0      194.53      233.89     21.02 o
   1  20   0        1.22        4.41      5.27 o
   2  20   0      277.78      328.52     16.28 o
   3  20   0        4.07        1.17      5.21 o
   4  20   0      206.61      210.90     14.86 o
   1  21   0      461.19      490.53     29.15 o
   2  21   0        7.97        7.01      5.69 o
   3  21   0        2.72       11.73      6.18 o
   0  22   0       24.52       26.44     10.17 o
   1  22   0      216.80      237.56     15.57 o
   2  22   0       46.02       46.35      8.47 o
  -7   0   1      169.35      197.96     20.34 o
  -5   0   1     1641.24     1709.76     43.68 o
  -3   0   1       87.21      132.03      5.38 o
  -1   0   1     1590.50     1639.35     33.70 o
   1   0   1     6697.97     6503.54    144.95 o
   3   0   1      543.40      527.19     15.00 o
   5   0   1      362.58      426.25     18.20 o
   7   0   1     1073.12     1061.66     55.59 o
  -8   1   1      113.46      127.97     14.14 o
  -7   1   1      139.09      207.04     14.62 o
  -6   1   1      504.82      513.85     28.81 o
  -4   1   1     4419.52     4541.06     95.16 o
  -3   1   1      288.40      296.30      5.42 o
  -2   1   1      972.97     1216.73     17.07 o
  -1   1   1        0.78        7.15      1.64 o
   0   1   1     5797.67     3763.90    276.27 o
   1   1   1        1.38        0.22      0.47 o
   2   1   1      429.06      533.23      8.91 o
   3   1   1       14.91       24.91      2.45 o
   4   1   1      284.06      286.69      9.14 o
   5   1   1       88.28      199.69     28.81 o
   6   1   1      387.53      395.12     28.28 o
   7   1   1       68.19       84.07     15.59 o
   8   1   1      308.12      276.36     28.81 o
  -8   2   1       67.76       80.82     12.46 o
  -7   2   1      198.62      230.36     14.19 o
  -6   2   1      530.45      738.49     58.92 o
  -5   2   1      414.93      524.40     28.03 o
  -4   2   1     2927.77     3064.13     44.94 o
  -3   2   1       58.45       68.21      4.06 o
  -2   2   1     4660.42     4427.13     68.37 o
  -1   2   1     2116.65     2394.48     54.61 o
   0   2   1       63.55       79.68      1.44 o
   1   2   1     7173.25     7369.11    118.84 o
   2   2   1      732.85      753.78     12.06 o
   3   2   1     2379.22     2324.31     36.64 o
   4   2   1      121.92      131.62     11.25 o
   5   2   1      190.09      271.07     20.71 o
   6   2   1      175.39      397.25     15.50 o
   7   2   1      373.74      397.96     16.57 o
   8   2   1      290.64      291.66     18.93 o
  -8   3   1      121.63      132.87     16.27 o
  -7   3   1      214.00      247.72     29.78 o
  -6   3   1      171.38      364.15     37.37 o
  -5   3   1      417.13      520.67     31.19 o
  -4   3   1     1813.13     1747.98     30.76 o
  -3   3   1     1996.39     2020.65     28.21 o
  -2   3   1     1616.26     1612.01     22.12 o
  -1   3   1      237.15      286.65      6.83 o
   0   3   1      905.06      907.77     11.46 o
   1   3   1      896.09      885.45     12.14 o
   2   3   1      105.86      158.72      4.49 o
   3   3   1      151.61      138.97      6.87 o
   4   3   1      141.91      155.76      6.87 o
   5   3   1      195.19      293.46     28.13 o
   6   3   1      624.05      697.33     32.02 o
   7   3   1       38.96       57.18      9.82 o
   8   3   1       29.30       52.27     10.78 o
  -8   4   1       30.13       29.15     13.56 o
  -7   4   1      716.19      723.19     31.92 o
  -6   4   1      217.99      269.70     12.60 o
  -5   4   1       69.78       89.00      9.44 o
  -4   4   1      219.16      261.21     12.27 o
  -3   4   1        4.31        7.12      1.20 o
  -2   4   1       43.87       20.77      1.17 o
  -1   4   1      108.83      147.14      2.82 o
   0   4   1      786.85      847.79     11.49 o
   1   4   1       79.82       79.80      1.98 o
   2   4   1     3923.98     3815.13     55.23 o
   3   4   1     2369.17     2420.46     41.26 o
   4   4   1      410.19      379.24      8.51 o
   5   4   1      669.56      755.42     25.20 o
   7   4   1      302.45      304.79     14.52 o
   8   4   1        4.68       16.95     13.56 o
  -8   5   1      115.37      157.28     23.05 o
  -7   5   1       24.85       36.20     20.34 o
  -6   5   1      254.41      307.09     11.84 o
  -5   5   1     1707.81     1697.14     32.23 o
  -4   5   1      875.64      839.56     12.28 o
  -3   5   1      257.40      279.79      6.87 o
  -2   5   1       55.57       60.68      2.18 o
  -1   5   1      131.53      126.74      2.64 o
   0   5   1     6176.86     6139.92     78.80 o
   1   5   1     1038.47     1055.58     13.70 o
   2   5   1     2159.20     2023.74     25.44 o
   3   5   1      691.68      700.47     12.46 o
   4   5   1      149.24      187.60      7.12 o
   5   5   1      624.82      745.05     41.19 o
   6   5   1      226.60      221.72     11.53 o
   7   5   1     1016.36      930.88     36.91 o
   8   5   1      263.09      260.33     29.83 o
  -8   6   1       89.38      101.69     20.34 o
  -7   6   1       22.48       27.97     10.85 o
  -6   6   1       70.11      104.37      7.01 o
  -5   6   1      222.30      260.00     26.82 o
  -4   6   1      739.61      723.60     14.76 o
  -3   6   1     1686.44     1559.08     26.74 o
  -2   6   1      345.05      404.78      7.04 o
  -1   6   1        4.63        4.42      0.92 o
   0   6   1       44.58       35.71      2.13 o
   1   6   1     4534.98     4697.47     56.97 o
   2   6   1     7259.65     7105.20     86.02 o
   3   6   1       94.01      126.38      3.81 o
   4   6   1       71.55       89.27      4.45 o
   5   6   1      152.99      200.29     14.77 o
   6   6   1       10.61       31.47      4.65 o
   7   6   1      222.15      240.91     17.66 o
   8   6   1       26.52       22.21      8.63 o
  -8   7   1      352.62      333.22     19.68 o
  -7   7   1       10.08       17.16      4.83 o
  -6   7   1      135.00      159.15      8.98 o
  -5   7   1       41.19       33.67      3.63 o
  -4   7   1      142.87      152.67      5.33 o
  -3   7   1      314.07      348.56      7.67 o
  -2   7   1     2422.26     2391.37     38.92 o
  -1   7   1      661.34      694.76      9.89 o
   0   7   1     2521.15     2412.40     31.73 o
   1   7   1      912.90     1146.62     17.06 o
   2   7   1     1865.71     1841.33     26.37 o
   3   7   1     1908.84     2081.20     30.00 o
   4   7   1     1081.20     1013.77     19.59 o
   5   7   1     1250.36     1221.15     28.87 o
   6   7   1       87.10       98.76      7.30 o
   7   7   1       53.83       68.01     10.23 o
   8   7   1      238.82      291.29     19.79 o
  -8   8   1       40.59       66.60     12.88 o
  -7   8   1     1113.37     1021.31     27.73 o
  -6   8   1       13.75       37.41      5.01 o
  -5   8   1     1766.78     1667.47     33.84 o
  -4   8   1      980.36      908.55     17.89 o
  -3   8   1     1356.14     1345.98     22.18 o
  -2   8   1      587.22      632.87     10.71 o
  -1   8   1      666.83      770.35     11.01 o
   0   8   1       30.86       22.07      1.55 o
   1   8   1     5041.53     5419.94     73.40 o
   2   8   1     2676.81     2754.00     38.53 o
   3   8   1     3856.78     3936.96     54.64 o
   4   8   1       14.70       68.26      4.67 o
   5   8   1     1142.17     1108.38     27.26 o
   6   8   1       62.63       86.10      7.00 o
   7   8   1      267.97      277.76     21.69 o
   8   8   1       19.39        4.07      9.49 o
  -8   9   1      304.40      315.24     27.12 o
  -7   9   1       38.62       45.77      7.43 o
  -6   9   1       72.68       71.90      7.45 o
  -5   9   1      528.95      500.37     21.15 o
  -4   9   1      174.70      162.14      6.70 o
  -3   9   1        8.56       23.47      3.57 o
  -2   9   1     5755.56     5570.01     71.90 o
  -1   9   1        0.84        5.77      1.31 o
   0   9   1      107.37       89.74      3.28 o
   1   9   1       78.20       80.88      2.92 o
   2   9   1      194.00      207.89      6.27 o
   3   9   1     1604.64     1605.12     28.17 o
   4   9   1     1093.74      992.74     21.93 o
   5   9   1      263.18      237.46      9.62 o
   6   9   1      115.10      118.86      8.98 o
   7   9   1      362.10      353.18     14.97 o
   8   9   1      147.74      167.45     21.02 o
  -8  10   1        1.21       -0.16      6.18 o
  -7  10   1      133.63      137.33     13.83 o
  -6  10   1        4.64        5.51      4.61 o
  -5  10   1      447.83      436.74     13.52 o
  -4  10   1        0.32       -0.13      2.48 o
  -3  10   1     1800.02     1685.85     29.99 o
  -2  10   1      775.37      762.26     11.25 o
  -1  10   1     1146.20     1123.51     17.42 o
   0  10   1      689.83      669.84     11.11 o
   1  10   1     1307.07     1333.58     20.01 o
   2  10   1       18.26       22.52      2.13 o
   3  10   1      772.48      707.84     16.63 o
   4  10   1      186.70      201.53      8.28 o
   5  10   1      312.26      281.35     11.74 o
   6  10   1      118.19      115.08      9.01 o
   7  10   1      159.86      159.63     11.29 o
  -7  11   1       36.28       32.92      6.46 o
  -6  11   1      597.71      610.60     19.47 o
  -5  11   1       34.15       35.28      4.52 o
  -4  11   1      356.21      337.71     10.09 o
  -3  11   1        9.80       16.69      3.11 o
  -2  11   1     2072.14     1981.13     27.66 o
  -1  11   1      147.24      147.46      4.36 o
   0  11   1      366.53      337.49      6.81 o
   1  11   1        0.06        2.80      1.28 o
   2  11   1     1497.18     1554.87     27.45 o
   3  11   1      854.30      811.79     18.65 o
   4  11   1      506.34      459.47     13.17 o
   5  11   1        0.17        4.84      3.37 o
   6  11   1      134.83      121.30      9.37 o
   7  11   1       14.05       13.84      5.75 o
  -7  12   1      251.11      231.08     13.43 o
  -6  12   1      403.92      410.09     17.97 o
  -5  12   1      142.57      135.08      7.53 o
  -4  12   1      701.49      689.38     16.07 o
  -3  12   1     2763.42     2683.68     45.76 o
  -2  12   1        5.17       11.14      2.63 o
  -1  12   1     1985.31     1966.85     27.65 o
   0  12   1      212.23      191.06      4.89 o
   1  12   1       34.49       43.01      3.30 o
   2  12   1       11.42       29.30      3.56 o
   3  12   1      299.90      294.61      9.77 o
   4  12   1       19.54       20.21      4.03 o
   5  12   1      533.00      495.75     14.95 o
   6  12   1        1.28       -1.55      5.02 o
   7  12   1      107.28      122.48     12.25 o
  -7  13   1        9.33       17.79      6.94 o
  -6  13   1      392.68      390.77     15.57 o
  -5  13   1        0.56       -2.56      3.42 o
  -4  13   1       13.91       20.60      3.82 o
  -3  13   1       34.12       35.66      5.26 o
  -2  13   1        7.14       11.67      2.93 o
  -1  13   1      572.54      556.59      9.99 o
   0  13   1      121.61      140.80      5.07 o
   1  13   1       65.96       63.94      4.39 o
   2  13   1     4163.35     4019.57     71.74 o
   3  13   1       24.50       18.06      3.78 o
   4  13   1     2247.56     2085.44     41.16 o
   5  13   1       29.76       43.19      6.32 o
   6  13   1     1020.27      984.43     27.30 o
   7  13   1        5.36        8.36      6.35 o
  -7  14   1       74.24       90.71     10.99 o
  -6  14   1      408.63      397.53     16.84 o
  -5  14   1       25.47       25.08      5.44 o
  -4  14   1      228.10      238.77      9.46 o
  -3  14   1     1034.81     1055.78     21.64 o
  -2  14   1        3.66        4.53      2.58 o
  -1  14   1     1518.37     1552.60     22.77 o
   0  14   1      506.35      528.48     13.44 o
   1  14   1      599.02      582.77     16.57 o
   2  14   1      240.57      246.90      8.84 o
   3  14   1      125.32      111.95      8.02 o
   4  14   1        0.31       -0.71      3.82 o
   5  14   1      124.43      103.07     16.13 o
   6  14   1       13.58       16.22      5.74 o
  -6  15   1      794.95      751.56     23.36 o
  -5  15   1       43.03       53.91      6.96 o
  -4  15   1      238.38      250.18     10.97 o
  -3  15   1        6.28        3.10      3.05 o
  -2  15   1      392.62      389.17     10.74 o
  -1  15   1      707.00      743.32     16.16 o
   0  15   1       40.04       38.58      4.19 o
   1  15   1       38.83       35.06      4.78 o
   2  15   1      347.02      397.75     13.50 o
   3  15   1       11.72       20.98      3.98 o
   4  15   1      317.41      315.04     11.49 o
   5  15   1      104.87      119.33      9.41 o
   6  15   1      211.49      212.50     13.11 o
  -6  16   1      186.78      207.77     12.79 o
  -5  16   1      332.56      371.42     15.16 o
  -4  16   1      184.96      200.76     10.92 o
  -3  16   1      580.13      580.90     14.70 o
  -2  16   1      284.98      279.21     10.23 o
  -1  16   1      601.77      593.06     17.46 o
   0  16   1      131.66      124.83      7.00 o
   1  16   1     1076.43     1064.97     26.53 o
   2  16   1       50.64       55.22      6.11 o
   3  16   1       19.43       29.94      4.61 o
   4  16   1      314.98      304.07     15.42 o
   5  16   1      257.03      258.84     12.93 o
   6  16   1      173.17      168.44     12.02 o
  -5  17   1       43.18       55.60      7.44 o
  -4  17   1      358.71      371.98     14.60 o
  -3  17   1       17.31       14.02      6.02 o
  -2  17   1     1822.27     1798.29     41.01 o
  -1  17   1       40.02       35.07      5.71 o
   0  17   1      896.80      907.13     27.56 o
   1  17   1        6.37        5.08      3.77 o
   2  17   1     1401.34     1428.18     34.25 o
   3  17   1       11.49       13.35      4.76 o
   4  17   1      758.45      785.78     22.92 o
   5  17   1       62.59       79.27      8.32 o
  -5  18   1      827.22      879.13     25.80 o
  -4  18   1        0.05        0.92      6.10 o
  -3  18   1      787.37      799.45     33.90 o
  -2  18   1        0.09        3.07      3.68 o
  -1  18   1      688.33      735.95     20.95 o
   0  18   1       65.65       79.86      9.83 o
   1  18   1     1444.50     1504.65     35.75 o
   2  18   1       16.19       17.95      4.75 o
   3  18   1      110.32      109.96     10.30 o
   4  18   1      154.81      152.06     12.46 o
   5  18   1      353.72      381.93     15.93 o
  -4  19   1      236.62      229.35     20.68 o
  -3  19   1       91.11      106.87     10.30 o
  -2  19   1      623.26      668.85     20.41 o
  -1  19   1       42.09       52.90      9.15 o
   0  19   1      547.99      571.12     21.33 o
   1  19   1       54.34       54.93      7.67 o
   2  19   1      451.18      477.18     17.92 o
   3  19   1      109.98      125.01     15.93 o
   4  19   1      206.13      195.78     14.38 o
  -4  20   1       57.41       46.15      8.30 o
  -3  20   1      243.76      265.66     31.86 o
  -2  20   1       97.72       94.52      9.82 o
  -1  20   1      540.28      553.02     21.33 o
   0  20   1        3.37       15.97      5.98 o
   1  20   1     1845.36     1983.71     52.48 o
   2  20   1       73.12       61.36      8.63 o
   3  20   1     1354.19     1415.70     41.22 o
   4  20   1      105.28      118.57     11.74 o
  -3  21   1      291.14      284.37     16.49 o
  -2  21   1      310.76      341.29     17.01 o
  -1  21   1        6.78        5.72      5.50 o
   0  21   1      573.70      621.55     23.47 o
   1  21   1      295.83      345.68     20.79 o
   2  21   1      121.72      126.38     11.68 o
   3  21   1      310.17      401.02     19.10 o
  -2  22   1       15.36       22.03      7.19 o
  -1  22   1        8.21       11.45      6.46 o
   0  22   1        0.68        3.33      5.50 o
   1  22   1       11.14        1.61      5.69 o
   2  22   1       48.98       60.55      9.11 o
  -8   0   2     1015.81      997.93     54.91 o
  -6   0   2     2739.25     4016.89    122.42 o
  -4   0   2    16962.77    17311.11    473.15 o
  -2   0   2       13.73       28.02      2.22 o
   0   0   2      324.25      552.93     13.96 o
   2   0   2      543.60      585.89     11.76 o
   4   0   2       41.15       31.86      7.46 o
   6   0   2     1829.98     1940.27     41.55 o
   8   0   2     1039.73      980.31     54.24 o
  -8   1   2      165.71      196.24     19.66 o
  -7   1   2      543.54      515.24     23.73 o
  -6   1   2     1628.65     1693.83     44.68 o
  -5   1   2     1689.25     1710.93     30.89 o
  -4   1   2    16190.81    17586.66    403.35 o
  -3   1   2      623.04      483.60      7.84 o
  -2   1   2    58398.76    47217.03    760.60 o
  -1   1   2    11013.18    10341.62    166.28 o
   0   1   2    10709.11     9758.03    137.15 o
   1   1   2     5136.31     4854.25     64.31 o
   2   1   2      163.80      206.54      5.20 o
   3   1   2     2996.60     3007.69     45.63 o
   4   1   2      190.07      213.34      5.42 o
   5   1   2      449.90      496.02     20.18 o
   6   1   2      245.86      581.85     18.97 o
   7   1   2      576.92      512.57     24.21 o
   8   1   2       56.72       53.21     11.48 o
  -8   2   2       23.73       53.89     13.56 o
  -7   2   2      103.29       96.27     16.27 o
  -6   2   2        9.75      732.86     44.07 o
  -5   2   2      280.46     1248.77     56.95 o
  -4   2   2     2161.57     2089.16     50.87 o
  -3   2   2      691.98      766.58     12.47 o
  -2   2   2      428.51      437.68      8.03 o
  -1   2   2       28.27       24.79      0.98 o
   0   2   2     6396.82     6200.85     82.44 o
   1   2   2     4570.38     5027.14    139.30 o
   2   2   2      770.22      812.84     13.95 o
   3   2   2       88.84      125.76      4.16 o
   4   2   2        7.45       12.59      1.94 o
   5   2   2      216.92      345.53     25.44 o
   6   2   2      559.76      664.06     21.77 o
   7   2   2      196.08      258.56     26.59 o
   8   2   2      156.77      195.05     17.18 o
  -8   3   2      147.52      154.57     22.37 o
  -7   3   2      426.46      441.28     30.67 o
  -6   3   2     1060.28     1179.51     66.64 o
  -5   3   2     2083.35     2152.87     35.51 o
  -4   3   2       64.83       99.66      8.14 o
  -3   3   2      648.77      517.71      8.56 o
  -2   3   2     2349.02     2203.44     37.14 o
  -1   3   2       79.49       43.48      1.40 o
   0   3   2     4518.07     4558.17     52.66 o
   1   3   2     3385.03     3401.04     46.42 o
   2   3   2      385.15      378.27      7.53 o
   3   3   2     4795.00     4578.03     69.88 o
   4   3   2       22.87       33.86      3.55 o
   5   3   2      263.45      252.70     10.80 o
   6   3   2      251.81      501.46     21.99 o
   7   3   2      487.95      487.76     19.12 o
   8   3   2      493.50      397.97     22.47 o
  -8   4   2      480.32      503.71     36.61 o
  -7   4   2       56.81       49.39      9.07 o
  -6   4   2      765.66     1155.84     52.59 o
  -5   4   2       11.78       16.84      3.81 o
  -4   4   2     1754.10     1625.11     23.69 o
  -3   4   2      716.74      726.05     11.91 o
  -2   4   2     4779.79     4654.62     62.60 o
  -1   4   2     2148.08     2345.79     28.75 o
   0   4   2    15092.76    13756.07    157.43 o
   1   4   2       36.61       57.01      2.92 o
   2   4   2     2639.70     2534.60     37.73 o
   3   4   2      823.12      910.27     17.33 o
   4   4   2     2477.99     2446.64     42.90 o
   5   4   2        1.40       14.91      7.46 o
   6   4   2     1487.77     1444.56     39.63 o
   7   4   2       44.36       63.89     10.99 o
   8   4   2      489.41      505.07     37.96 o
  -8   5   2       30.85       42.71     15.59 o
  -7   5   2       88.02       92.39     29.15 o
  -5   5   2      156.12      167.39      7.00 o
  -4   5   2        6.26        8.33      2.10 o
  -3   5   2     1862.29     1677.10     21.72 o
  -2   5   2       61.62       61.39      2.12 o
  -1   5   2     3408.27     3163.84     35.35 o
   0   5   2     3070.31     2974.68     35.05 o
   1   5   2     6689.12     6550.75     83.30 o
   2   5   2        1.95        4.78      1.23 o
   3   5   2     5154.68     4987.90     68.43 o
   4   5   2     1722.99     1715.26     44.92 o
   5   5   2     1326.82     1314.63     28.74 o
   7   5   2     1256.86     1289.46     46.98 o
   8   5   2        1.65       12.20     12.88 o
  -8   6   2      765.24      753.20     47.46 o
  -7   6   2       43.05       52.33     10.30 o
  -6   6   2     1660.89     1645.39     32.62 o
  -5   6   2      396.29      394.13      9.53 o
  -4   6   2     1565.23     1500.55     26.60 o
  -3   6   2      310.32      306.77      5.86 o
  -2   6   2      979.21      898.30     13.46 o
  -1   6   2     1810.02     1912.09     22.94 o
   0   6   2     1882.21     1700.02     19.87 o
   1   6   2     2073.75     2155.99     30.27 o
   2   6   2     3330.53     3072.88     42.74 o
   3   6   2      644.31      682.16     12.40 o
   4   6   2     3438.61     3339.69     54.47 o
   5   6   2       15.53       68.76      8.86 o
   6   6   2      817.85      771.91     24.64 o
   7   6   2        0.64        4.75     10.85 o
   8   6   2      253.97      260.68     25.76 o
  -8   7   2       90.25      125.94     13.36 o
  -7   7   2      276.86      295.70     11.62 o
  -6   7   2       13.81       14.71      4.14 o
  -5   7   2      239.80      249.24      9.47 o
  -4   7   2       11.20       30.14      5.15 o
  -3   7   2     2274.37     2155.67     35.92 o
  -2   7   2       43.17       40.51      3.03 o
  -1   7   2     9701.62     9242.25    117.56 o
   0   7   2     3837.76     3849.21     47.20 o
   1   7   2     2102.24     1971.69     28.01 o
   2   7   2      314.70      312.54      6.26 o
   3   7   2      671.66      585.10     10.29 o
   4   7   2     1821.86     1763.38     28.70 o
   5   7   2      435.27      411.41     11.83 o
   6   7   2       40.30       46.13      6.36 o
   7   7   2      199.33      222.19     17.18 o
   8   7   2      122.28      162.71     21.02 o
  -8   8   2      279.84      267.79     27.12 o
  -7   8   2       63.66       94.40      8.67 o
  -6   8   2      323.59      325.47     10.74 o
  -5   8   2      217.67      214.09      8.81 o
  -4   8   2      878.27      851.04     16.94 o
  -3   8   2      693.59      698.18     12.81 o
  -2   8   2     1641.52     1555.64     26.77 o
  -1   8   2      982.50     1019.89     14.74 o
   0   8   2      559.89      490.33      8.00 o
   1   8   2     1018.94     1039.34     15.93 o
   2   8   2     2074.06     1954.17     28.40 o
   3   8   2       57.50       78.14      3.21 o
   4   8   2      957.91      926.90     20.18 o
   5   8   2       15.02       32.44      4.97 o
   6   8   2      232.15      241.32     10.62 o
   7   8   2        0.86       -2.56      6.35 o
   8   8   2      124.05      124.06     18.30 o
  -8   9   2        0.81       12.83      6.66 o
  -7   9   2     2502.09     2409.19     53.56 o
  -6   9   2       43.30       43.47      5.51 o
  -5   9   2     1160.66     1094.17     22.38 o
  -4   9   2      320.36      320.41      9.29 o
  -3   9   2     1208.90     1177.08     21.95 o
  -2   9   2        7.92       19.26      1.53 o
  -1   9   2     2042.38     1865.34     25.63 o
   0   9   2     1188.16     1275.21     19.13 o
   1   9   2       55.49       91.48      3.22 o
   2   9   2       39.56       39.26      2.36 o
   3   9   2        5.09        8.55      1.89 o
   4   9   2      740.12      737.06     17.72 o
   5   9   2      250.10      248.84      9.78 o
   6   9   2      218.18      235.35     12.73 o
   7   9   2       26.53       39.56      7.45 o
  -8  10   2       90.18       89.14     10.55 o
  -7  10   2      264.28      294.26     13.51 o
  -6  10   2      261.73      263.79     11.07 o
  -5  10   2       86.26      103.56      7.05 o
  -4  10   2      199.26      202.79      7.49 o
  -3  10   2      183.34      195.89      6.96 o
  -2  10   2     1129.98     1095.59     15.25 o
  -1  10   2      289.92      263.38      5.50 o
   0  10   2       66.97       64.43      2.94 o
   1  10   2      595.15      566.66      9.95 o
   2  10   2      756.24      757.31     12.69 o
   3  10   2      188.17      161.89      7.08 o
   4  10   2      798.66      783.87     18.89 o
   5  10   2       30.80       53.78      6.25 o
   6  10   2       98.20       92.67      8.25 o
   7  10   2        0.45        9.95      5.56 o
  -7  11   2      307.90      325.65     14.88 o
  -6  11   2      775.98      741.78     20.48 o
  -5  11   2      240.23      236.69      9.73 o
  -4  11   2     1655.38     1590.71     29.67 o
  -3  11   2     2370.11     2328.87     40.06 o
  -2  11   2       22.56       21.56      2.31 o
  -1  11   2     2451.71     2369.66     30.74 o
   0  11   2       92.47       80.94      3.28 o
   1  11   2     1132.41     1102.37     18.60 o
   2  11   2      406.88      439.14     10.37 o
   3  11   2      624.85      613.15     15.28 o
   4  11   2        0.22        3.43      3.20 o
   5  11   2     1051.66     1058.68     24.74 o
   6  11   2        6.03        9.91      5.69 o
   7  11   2      209.37      213.65     13.21 o
  -7  12   2       45.85       31.54      7.11 o
  -6  12   2     1300.58     1252.04     31.93 o
  -5  12   2      533.16      480.50     13.29 o
  -4  12   2      127.67      130.26      6.96 o
  -3  12   2        1.23       14.17      3.01 o
  -2  12   2     2172.12     2183.00     37.46 o
  -1  12   2       97.45      101.24      3.75 o
   0  12   2     1255.54     1237.84     19.34 o
   1  12   2        1.14        2.51      1.72 o
   2  12   2     1235.76     1245.86     25.67 o
   3  12   2      302.52      297.96     10.02 o
   4  12   2     1813.57     1793.09     36.49 o
   5  12   2       69.59       63.88      6.23 o
   6  12   2      197.63      204.70     15.25 o
   7  12   2      130.31      172.20     14.09 o
  -7  13   2      232.27      248.03     16.05 o
  -6  13   2     1054.03      975.96     24.45 o
  -5  13   2      414.16      400.12     12.20 o
  -4  13   2     2171.23     2073.45     37.45 o
  -3  13   2     1418.19     1368.68     26.06 o
  -2  13   2     3274.47     3280.92     54.38 o
  -1  13   2       14.30       15.85      2.13 o
   0  13   2     1330.84     1275.67     20.12 o
   1  13   2      584.16      594.14     12.98 o
   2  13   2       20.80       19.73      3.47 o
   3  13   2      675.90      653.27     16.68 o
   4  13   2       51.85       59.17      5.67 o
   5  13   2     1050.52     1044.07     27.55 o
   6  13   2       18.02       13.13      5.48 o
   7  13   2      283.03      323.96     18.53 o
  -7  14   2       34.80       48.78     16.61 o
  -6  14   2       85.63       81.68     13.34 o
  -5  14   2      240.73      234.45     10.82 o
  -4  14   2      360.06      328.88     10.49 o
  -3  14   2      549.69      544.03     13.50 o
  -2  14   2     2674.44     2612.80     44.62 o
  -1  14   2       77.56       72.24      3.60 o
   0  14   2     4411.13     4273.28     60.52 o
   1  14   2      224.02      216.29      7.12 o
   2  14   2     1769.86     1717.78     34.13 o
   3  14   2       87.75       94.01      6.70 o
   4  14   2      486.10      445.35     13.84 o
   5  14   2        8.16       14.41      4.82 o
   6  14   2        5.10        9.07      5.16 o
  -6  15   2      475.65      452.53     18.46 o
  -5  15   2      677.10      663.99     18.57 o
  -4  15   2     3975.47     3847.68     65.19 o
  -3  15   2      556.16      557.13     13.93 o
  -2  15   2     7253.88     7021.56    111.37 o
  -1  15   2       50.41       49.78      4.10 o
   0  15   2     1484.39     1495.45     24.03 o
   1  15   2      225.08      208.30      9.43 o
   2  15   2      573.37      590.20     15.53 o
   3  15   2      487.66      528.21     14.88 o
   4  15   2        4.34        7.87      4.27 o
   5  15   2     1157.66     1136.84     30.10 o
   6  15   2      247.90      231.08     13.55 o
  -6  16   2      652.13      655.53     21.69 o
  -5  16   2      113.52      122.07      8.60 o
  -4  16   2      796.39      773.53     19.96 o
  -3  16   2        2.44        6.02      3.32 o
  -2  16   2     1371.79     1318.37     28.22 o
  -1  16   2        0.03        1.79      3.34 o
   0  16   2      709.48      756.43     15.48 o
   1  16   2      348.99      320.18     12.11 o
   2  16   2      807.23      840.06     27.34 o
   3  16   2      195.24      192.93     10.84 o
   4  16   2      185.09      196.54     11.30 o
   5  16   2        1.14       -1.35      4.44 o
   6  16   2      292.33      307.27     17.66 o
  -5  17   2      211.67      236.95     13.33 o
  -4  17   2        0.39       15.68      4.73 o
  -3  17   2      438.47      451.63     14.22 o
  -2  17   2      111.39      133.75      8.89 o
  -1  17   2      468.37      466.23     15.39 o
   0  17   2        3.89        6.85      3.48 o
   1  17   2      473.34      451.53     15.10 o
   2  17   2      262.46      297.04     12.44 o
   3  17   2       37.59       50.70      6.51 o
   4  17   2       91.60      100.82      8.77 o
   5  17   2      658.69      704.01     22.33 o
  -5  18   2        2.59       10.44      5.37 o
  -4  18   2      511.31      517.82     20.61 o
  -3  18   2        2.41        4.65      5.02 o
  -2  18   2       54.98       58.93      6.59 o
  -1  18   2       70.66       80.13      7.07 o
   0  18   2        4.16        5.75      3.56 o
   1  18   2       47.60       59.89      5.26 o
   2  18   2      317.65      337.89     25.02 o
   3  18   2      249.98      239.45     14.17 o
   4  18   2       38.88       45.75      8.11 o
   5  18   2       54.34       51.83     17.29 o
  -4  19   2       30.02       38.48      7.42 o
  -3  19   2      613.15      648.99     23.73 o
  -2  19   2        3.68        4.65      4.44 o
  -1  19   2      621.27      677.06     23.73 o
   0  19   2       40.12       34.03      9.49 o
   1  19   2      926.54      985.02     23.57 o
   2  19   2      185.92      179.90     11.13 o
   3  19   2        3.23        2.59      5.21 o
   4  19   2      107.42       99.74     18.98 o
  -4  20   2      160.93      169.12     13.40 o
  -3  20   2       61.70       79.46      9.55 o
  -2  20   2      132.52      128.77     13.90 o
  -1  20   2        0.02        5.08      5.27 o
   0  20   2      154.13      158.28     12.22 o
   1  20   2      240.23      309.53     20.84 o
   2  20   2      119.32      128.11      8.65 o
   3  20   2        6.93        4.30      5.37 o
  -3  21   2      146.54      165.42     13.42 o
  -2  21   2        1.46        8.60      5.98 o
  -1  21   2        8.84       -1.91      6.10 o
   0  21   2       22.92       22.81      6.66 o
   1  21   2      644.74      629.18     23.95 o
   2  21   2       10.85       12.98      4.90 o
   3  21   2      249.43      287.60     16.89 o
  -2  22   2      141.10      146.10     12.46 o
  -1  22   2        4.02       -5.27      5.27 o
   0  22   2      319.71      357.72     17.72 o
   1  22   2       10.60       15.04      6.66 o
  -7   0   3       85.45      108.46     30.85 o
  -5   0   3     1077.14     1039.43     28.79 o
  -3   0   3     6180.02     6444.87    145.34 o
  -1   0   3    12365.44    12337.75    247.31 o
   1   0   3     2291.24     2674.57     75.50 o
   3   0   3     1198.88     1120.24     24.43 o
   5   0   3      279.34      310.04      9.80 o
   7   0   3     1044.09      992.51     53.56 o
  -8   1   3     2251.44     1999.66     65.91 o
  -7   1   3      130.63      142.29     12.96 o
  -6   1   3     4442.98     4514.55     84.89 o
  -5   1   3        2.51      634.56     33.22 o
  -4   1   3     7836.29     7754.82    115.59 o
  -3   1   3       31.78       42.63      2.56 o
  -2   1   3       12.33       13.55      1.41 o
  -1   1   3       26.85       34.88      4.09 o
   0   1   3     1932.88     1984.85     74.81 o
   1   1   3        5.68        9.34      1.49 o
   2   1   3    11984.62    10811.62    158.80 o
   3   1   3      694.80      706.59     13.55 o
   4   1   3     3499.15     3463.23     57.29 o
   5   1   3      127.30      230.84     26.00 o
   6   1   3     2622.18     2615.93     53.87 o
   8   1   3      103.25      126.13     15.09 o
  -8   2   3       72.61      104.35     14.24 o
  -7   2   3       12.35       30.55      5.75 o
  -6   2   3      674.06     4028.38    482.70 o
  -5   2   3     1711.76     1660.29     29.99 o
  -4   2   3     4998.94     5222.22     70.08 o
  -3   2   3     3824.08     4037.26     67.06 o
  -2   2   3     8755.68     8691.14    162.25 o
  -1   2   3     7943.13     8278.50    135.12 o
   0   2   3      844.44      898.30     13.00 o
   1   2   3     1641.25     1808.98     26.60 o
   2   2   3     1925.89     1982.33     29.33 o
   3   2   3     1575.85     1556.52     26.85 o
   4   2   3       23.12       26.41      2.66 o
   5   2   3       49.07      128.42     19.08 o
   7   2   3      583.50      566.35     19.67 o
   8   2   3      310.24      294.68     12.15 o
  -8   3   3       12.75       43.39     14.24 o
  -7   3   3       62.04       55.60      6.86 o
  -6   3   3      236.37      669.95     58.20 o
  -5   3   3        0.12        0.00      4.75 o
  -4   3   3       60.58       50.30      2.78 o
  -3   3   3     1122.69     1188.95     19.85 o
  -2   3   3        7.05        7.55      0.99 o
  -1   3   3     2515.36     2762.49     37.51 o
   0   3   3      167.49      188.12      3.56 o
   1   3   3       78.13       90.46      2.59 o
   2   3   3     4107.21     3939.19     53.15 o
   3   3   3      447.42      434.00      8.36 o
   4   3   3      129.15      106.70      6.15 o
   5   3   3      223.81      255.95     16.78 o
   6   3   3      352.35      539.20     33.93 o
   7   3   3       28.10       46.38      7.30 o
   8   3   3      279.42      256.26     11.57 o
  -8   4   3       23.87       29.83     13.56 o
  -7   4   3       92.59      111.37      8.77 o
  -6   4   3        6.25        2.44      6.44 o
  -5   4   3     1758.01     1691.98     27.04 o
  -4   4   3       47.04       89.68      5.24 o
  -3   4   3      277.51      255.90      8.17 o
  -2   4   3      715.59      677.09     10.49 o
  -1   4   3     3536.48     3770.91     45.76 o
   0   4   3      241.88      251.93      4.15 o
   1   4   3     1848.81     1857.01     22.60 o
   2   4   3     3406.42     3546.19     46.34 o
   3   4   3      733.13      707.42     14.31 o
   4   4   3       52.74       63.93      4.61 o
   5   4   3      319.00      364.67     25.64 o
   6   4   3       47.06      111.18     16.95 o
   7   4   3      249.54      279.36      9.89 o
   8   4   3       27.37       36.61      7.33 o
  -8   5   3      313.09      321.35     29.83 o
  -7   5   3      150.38      148.83     16.37 o
  -6   5   3       91.08      107.96      6.71 o
  -5   5   3        6.89        8.53      5.69 o
  -4   5   3     1649.05     1635.74     23.76 o
  -3   5   3     1953.97     2010.07     28.37 o
  -2   5   3     2877.28     2844.03     35.35 o
  -1   5   3     2751.72     2928.28     37.97 o
   0   5   3       59.85       41.89      1.72 o
   1   5   3     1720.46     1880.75     24.22 o
   2   5   3     1189.96     1242.68     18.72 o
   3   5   3      704.04      685.93     11.89 o
   4   5   3      746.16      738.11     17.22 o
   5   5   3       95.92      109.39      9.40 o
   6   5   3      667.65      657.62     19.18 o
   7   5   3        3.06        6.07      4.91 o
   8   5   3      358.27      331.51     16.95 o
  -8   6   3       42.06       64.62     10.40 o
  -7   6   3      701.88      726.28     22.35 o
  -6   6   3        0.99        7.50      3.85 o
  -5   6   3      725.91      709.80     14.22 o
  -4   6   3      836.73      848.81     15.32 o
  -3   6   3      286.41      307.67      5.71 o
  -2   6   3     1294.49     1340.66     19.46 o
  -1   6   3     7553.54     8008.39    106.96 o
   0   6   3     2995.11     3204.02     37.92 o
   1   6   3    13451.23    13476.71    162.13 o
   2   6   3      115.24      116.07      3.77 o
   3   6   3     7334.31     7318.39    106.04 o
   4   6   3       59.74      107.77      5.66 o
   5   6   3     2261.85     2215.14     39.12 o
   6   6   3       22.88       63.34     12.54 o
   7   6   3      449.29      437.00     19.66 o
   8   6   3       38.80       54.15      8.81 o
  -8   7   3      141.99      157.73     15.93 o
  -7   7   3       60.20       68.31      6.36 o
  -6   7   3      568.14      532.81     13.83 o
  -5   7   3       42.82       50.06      4.41 o
  -4   7   3      953.88      930.14     15.47 o
  -3   7   3     1481.30     1582.68     24.95 o
  -2   7   3     3793.80     3645.11     47.13 o
  -1   7   3     9783.32    10113.02    121.99 o
   0   7   3     3318.74     3232.47     40.24 o
   1   7   3     1578.47     1794.10     22.28 o
   2   7   3      145.48      149.65      4.22 o
   3   7   3        3.56        9.62      1.92 o
   4   7   3      436.43      421.63      9.60 o
   5   7   3       23.56       48.13     10.85 o
   6   7   3      404.82      398.88     13.34 o
   7   7   3       94.79      123.46      8.19 o
   8   7   3      188.96      176.94     21.69 o
  -8   8   3        0.00       -1.22      6.77 o
  -7   8   3      783.67      775.60     20.70 o
  -6   8   3        0.23       25.70      4.23 o
  -5   8   3      614.24      591.89     15.52 o
  -4   8   3       70.66       74.23      4.07 o
  -3   8   3     1202.16     1158.86     19.52 o
  -2   8   3     1719.70     1772.75     27.43 o
  -1   8   3      203.20      271.58      4.90 o
   0   8   3      993.36     1127.67     16.24 o
   1   8   3     1297.71     1645.83     21.76 o
   2   8   3       56.83       71.64      3.27 o
   3   8   3      186.46      135.14      4.42 o
   4   8   3      114.24      149.54      6.99 o
   5   8   3      505.65      453.61     15.85 o
   6   8   3       41.71       48.20      6.25 o
   7   8   3      284.71      304.88     12.08 o
  -8   9   3      115.05      124.33     13.56 o
  -7   9   3        6.27       23.66      5.22 o
  -6   9   3      816.01      768.09     19.67 o
  -5   9   3        0.68        2.82      2.78 o
  -4   9   3      183.54      177.67     10.56 o
  -3   9   3      169.99      186.06      6.42 o
  -2   9   3     3450.29     3362.70     50.06 o
  -1   9   3     2243.73     2365.44     30.19 o
   0   9   3     8778.30     8575.14    109.74 o
   1   9   3     2073.40     2211.48     33.89 o
   2   9   3      674.57      703.87     12.02 o
   3   9   3      727.17      741.42     13.83 o
   4   9   3      487.27      457.84     11.51 o
   5   9   3       16.06       24.95      4.98 o
   6   9   3      154.00      154.80     10.21 o
   7   9   3      239.04      239.45     17.86 o
  -8  10   3       19.70       14.19      6.94 o
  -7  10   3     1469.94     1375.82     31.50 o
  -6  10   3      139.75      152.64      9.03 o
  -5  10   3      695.39      650.05     17.02 o
  -4  10   3      317.59      306.52     10.38 o
  -3  10   3     1656.68     1607.33     28.75 o
  -2  10   3      125.26      134.89      4.17 o
  -1  10   3      903.34      892.98     12.79 o
   0  10   3      112.64      114.34      3.52 o
   1  10   3      622.06      612.77     11.61 o
   2  10   3      932.37      969.94     15.81 o
   3  10   3     1373.66     1294.82     24.07 o
   4  10   3        0.04       16.69      3.50 o
   5  10   3     1617.37     1515.23     36.05 o
   6  10   3       93.19       72.54      7.70 o
   7  10   3      116.14      123.06      7.64 o
  -7  11   3       32.45       38.20      6.36 o
  -6  11   3     2043.72     1998.32     40.85 o
  -5  11   3        0.02       -1.81      3.18 o
  -4  11   3     1373.73     1383.20     26.40 o
  -3  11   3       94.43       94.54      5.30 o
  -2  11   3     3254.33     3230.10     48.80 o
  -1  11   3     2675.65     2676.35     38.59 o
   0  11   3     1801.82     1859.94     26.10 o
   1  11   3      927.56      912.01     15.99 o
   2  11   3      851.17      872.31     15.76 o
   3  11   3      212.42      200.87      8.04 o
   4  11   3     1809.85     1705.78     34.82 o
   5  11   3      236.31      224.61     10.35 o
   6  11   3      291.67      305.49     16.01 o
   7  11   3       56.54       59.85      6.02 o
  -7  12   3      447.63      441.94     15.50 o
  -6  12   3     1088.54     1011.05     27.58 o
  -5  12   3       70.89       72.37      5.76 o
  -4  12   3     2078.24     1980.05     35.73 o
  -3  12   3      138.64      147.21      6.80 o
  -2  12   3      944.10      877.06     17.53 o
  -1  12   3     1370.48     1373.49     21.40 o
   0  12   3        6.95       10.21      1.85 o
   1  12   3     2001.19     2055.05     32.43 o
   2  12   3       68.34       87.66      4.90 o
   3  12   3      292.18      295.97     10.05 o
   4  12   3       28.80       42.80      5.09 o
   5  12   3     1245.50     1237.25     56.25 o
   6  12   3      799.93      788.25     27.27 o
   7  12   3      208.33      222.01     10.82 o
  -7  13   3       64.98       82.20      9.02 o
  -6  13   3        3.03       24.94      5.77 o
  -5  13   3       83.46       90.04      9.34 o
  -4  13   3      286.73      304.76      9.92 o
  -3  13   3       82.52       91.46      5.61 o
  -2  13   3     2590.59     2513.09     42.76 o
  -1  13   3       85.56       94.79      4.19 o
   0  13   3      762.62      698.21     12.80 o
   1  13   3      980.39      945.24     16.17 o
   2  13   3      403.16      418.30     12.09 o
   3  13   3      192.97      189.76      8.52 o
   4  13   3      476.47      457.31     13.83 o
   5  13   3      101.10      107.70      8.80 o
   6  13   3        4.08        2.68      5.04 o
  -7  14   3      199.18      223.68     15.57 o
  -6  14   3       12.27       15.14      5.09 o
  -5  14   3      127.23      124.98      8.38 o
  -4  14   3        2.69       14.68      3.68 o
  -3  14   3      298.96      321.83      9.81 o
  -2  14   3      559.91      565.08     13.32 o
  -1  14   3      259.15      274.75      6.57 o
   0  14   3     1026.63     1011.41     21.82 o
   1  14   3      956.37      958.96     16.60 o
   2  14   3      202.12      195.04      8.81 o
   3  14   3      297.51      275.82     10.18 o
   4  14   3      167.94      162.46      8.98 o
   5  14   3     1099.31     1065.07     30.04 o
   6  14   3       76.65       83.14      9.17 o
  -6  15   3        6.81       13.16      5.41 o
  -5  15   3      209.05      218.04     11.17 o
  -4  15   3      124.96      123.88      7.24 o
  -3  15   3       10.35       10.56      3.38 o
  -2  15   3       11.84        8.75      3.29 o
  -1  15   3       15.17       20.94      3.47 o
   0  15   3      106.14      106.85      5.39 o
   1  15   3       37.37       33.91      3.71 o
   2  15   3       38.92       54.48      5.07 o
   3  15   3      136.33      163.53      8.57 o
   4  15   3      123.31      127.36      9.29 o
   5  15   3        3.46       18.71      5.57 o
   6  15   3       32.61       26.31      7.00 o
  -6  16   3      155.71      158.42     10.61 o
  -5  16   3      260.88      261.51     11.87 o
  -4  16   3     1462.85     1417.51     30.85 o
  -3  16   3     1154.54     1134.82     23.23 o
  -2  16   3     1314.23     1259.48     24.54 o
  -1  16   3      156.92      172.29      8.37 o
   0  16   3        0.00       -0.76      2.24 o
   1  16   3      713.18      696.98     23.30 o
   2  16   3        6.66        0.60      3.69 o
   3  16   3      272.94      256.51     10.51 o
   4  16   3        1.46        7.93      4.68 o
   5  16   3      330.64      338.65     18.46 o
  -5  17   3      140.17      154.30     11.17 o
  -4  17   3     1236.04     1264.46     28.66 o
  -3  17   3       54.61       57.95      6.07 o
  -2  17   3      644.04      673.44     19.79 o
  -1  17   3        3.70        1.03      3.27 o
   0  17   3      999.01     1003.20     23.05 o
   1  17   3       82.31       93.69      6.07 o
   2  17   3      735.09      719.02     16.97 o
   3  17   3       85.85       80.19      8.78 o
   4  17   3     1045.96      970.07     26.89 o
   5  17   3       63.39       76.52      6.49 o
  -5  18   3       52.73       62.54      7.27 o
  -4  18   3       28.35       16.95      5.71 o
  -3  18   3      838.87      881.09     28.27 o
  -2  18   3       15.24       15.94      4.76 o
  -1  18   3      267.57      286.72     12.20 o
   0  18   3      445.06      450.95     17.93 o
   1  18   3     1096.17     1155.87     31.97 o
   2  18   3       15.20       10.62      4.01 o
   3  18   3      434.31      466.03     14.74 o
   4  18   3        1.60        3.47      4.08 o
  -4  19   3      393.25      435.37     35.59 o
  -3  19   3        0.90        3.27      5.21 o
  -2  19   3      211.42      218.61     10.75 o
  -1  19   3       40.39       32.54      6.46 o
   0  19   3      401.26      451.36     26.10 o
   1  19   3      354.83      389.31     13.12 o
   2  19   3      432.68      443.44     19.49 o
   3  19   3       71.94       83.79      7.25 o
   4  19   3      142.10      132.24     19.32 o
  -4  20   3      209.68      238.94     15.80 o
  -3  20   3      303.02      332.23     16.78 o
  -2  20   3       32.49       36.30      7.19 o
  -1  20   3        5.31       15.27      5.98 o
   0  20   3      765.58      859.82     28.27 o
   1  20   3       10.84        7.53      5.93 o
   2  20   3      275.85      300.76     12.14 o
   3  20   3       44.08       53.77      6.58 o
  -3  21   3      626.80      700.90     42.71 o
  -2  21   3      248.23      291.91     22.37 o
  -1  21   3      854.96     1021.64     32.59 o
   0  21   3      329.27      375.74     17.97 o
   1  21   3      269.16      353.10     17.24 o
   2  21   3      755.69      841.73     26.62 o
  -1  22   3      475.43      540.77     22.29 o
   0  22   3       21.43       22.90     10.51 o
   1  22   3     1241.55     1473.72     43.11 o
  -8   0   4       39.55       33.90     13.56 o
  -6   0   4     2673.08     2887.77     70.94 o
  -4   0   4      955.34     1116.04     36.13 o
  -2   0   4     5834.43     5274.38    106.16 o
   0   0   4     3031.07     5089.02    115.47 o
   2   0   4    14080.31    13537.34    370.56 o
   4   0   4     2655.95     2710.50     80.29 o
   6   0   4     1334.03     1317.91     45.30 o
   8   0   4      419.76      318.63     27.80 o
  -8   1   4      666.70      622.33     28.52 o
  -7   1   4       51.60       65.51      7.59 o
  -6   1   4      708.96     2009.69    134.33 o
  -5   1   4     2321.33     2373.83     41.17 o
  -4   1   4      306.80      346.91     18.92 o
  -3   1   4      209.43      172.26      5.89 o
  -2   1   4      356.26      339.87      6.34 o
  -1   1   4       11.80       67.04      5.49 o
   0   1   4      369.36      460.31     32.88 o
   1   1   4     1671.44     1597.22     41.18 o
   2   1   4      184.89      242.09      7.70 o
   3   1   4     3312.14     3188.79     53.17 o
   4   1   4      122.23      177.53      6.88 o
   5   1   4      700.45      659.54     14.25 o
   7   1   4      801.63      742.99     31.15 o
   8   1   4       21.51       22.01      9.82 o
  -8   2   4     1987.28     1788.97     50.43 o
  -7   2   4        2.80       17.40      5.19 o
  -6   2   4     1695.16     2058.80    108.96 o
  -4   2   4     2668.29     2744.41     43.80 o
  -3   2   4     1594.66     1730.47     30.16 o
  -2   2   4     1679.90     1592.85     30.07 o
  -1   2   4       16.37        9.52      1.35 o
   0   2   4      736.49      669.81     11.93 o
   1   2   4      102.25      137.46      3.95 o
   2   2   4     1018.75      974.19     19.48 o
   3   2   4      168.36      183.44      5.61 o
   4   2   4      314.79      360.99     12.57 o
   6   2   4        3.51       40.12     37.29 o
   7   2   4       46.76       84.64      9.13 o
   8   2   4       10.90       12.72      9.27 o
  -8   3   4       72.80       82.70     13.51 o
  -7   3   4      204.95      212.86     10.14 o
  -5   3   4     1150.81     1066.48     21.39 o
  -4   3   4      880.25      875.07     20.77 o
  -3   3   4     2364.82     2194.15     34.86 o
  -2   3   4      486.52      431.74      7.36 o
  -1   3   4     1314.95     1165.85     15.88 o
   0   3   4     7514.47     7260.44     97.42 o
   1   3   4     1179.77     1466.11     23.50 o
   2   3   4     1839.66     1913.08     28.69 o
   3   3   4      109.78      100.79      4.19 o
   4   3   4       48.07       57.52      4.38 o
   5   3   4       21.98       29.86      3.15 o
   6   3   4        2.93       18.48      4.21 o
   7   3   4      196.47      193.52      9.00 o
   8   3   4        0.14        9.31      9.07 o
  -8   4   4       38.30       12.67      9.27 o
  -7   4   4        4.75       17.07      6.20 o
  -6   4   4       14.57       51.89     12.24 o
  -5   4   4      708.36      795.47     32.20 o
  -4   4   4      501.38      484.29      8.85 o
  -3   4   4      170.95      210.80      5.54 o
  -2   4   4        5.03       13.91      2.44 o
  -1   4   4     1954.76     1920.66     26.79 o
   0   4   4      700.03      720.87     10.68 o
   1   4   4      601.33      610.93      9.11 o
   2   4   4     4585.95     4564.09     62.84 o
   3   4   4       90.59       98.57      3.75 o
   4   4   4      366.33      379.02      9.30 o
   5   4   4       35.74       49.39      3.98 o
   6   4   4      860.19      818.63     19.22 o
   7   4   4        8.80       29.32      5.53 o
   8   4   4       78.44       78.64     10.17 o
  -8   5   4        8.91        6.10      9.27 o
  -7   5   4      136.04      137.98     19.89 o
  -6   5   4      156.59      165.92      7.26 o
  -5   5   4       77.78       79.64      9.50 o
  -4   5   4        6.58       52.93      2.54 o
  -3   5   4      545.68      465.60     11.40 o
  -2   5   4      257.35      312.95      5.70 o
  -1   5   4     3623.60     3454.45     50.13 o
   0   5   4     8328.59     8315.61    105.20 o
   1   5   4      108.64       83.72      2.75 o
   2   5   4       35.72       42.88      2.33 o
   3   5   4      279.09      292.58      6.23 o
   4   5   4      137.22      148.09      7.56 o
   5   5   4       12.75       20.35      3.17 o
   7   5   4       52.53       40.80      6.53 o
   8   5   4        4.98        4.75      6.78 o
  -8   6   4       43.62       48.42      8.48 o
  -7   6   4       59.07       95.19      6.83 o
  -6   6   4      293.55      324.10     11.72 o
  -5   6   4      827.19      840.41     15.03 o
  -4   6   4      633.09      642.42     11.22 o
  -3   6   4      720.56      748.83     10.71 o
  -2   6   4      447.20      421.85      7.47 o
  -1   6   4      318.45      342.04      6.70 o
   0   6   4      380.79      347.59      6.22 o
   1   6   4      222.40      249.16      5.15 o
   2   6   4      759.34      737.80     11.71 o
   3   6   4       15.36       42.50      2.79 o
   4   6   4      920.15      882.28     14.36 o
   5   6   4        3.21       23.14      3.51 o
   6   6   4      938.98      854.26     17.95 o
   7   6   4     1111.20     1031.58     25.76 o
  -8   7   4       21.07       27.11      7.49 o
  -7   7   4      228.93      237.75      9.97 o
  -6   7   4       23.09       35.03      4.30 o
  -5   7   4      581.92      561.62     13.42 o
  -4   7   4      180.36      189.90      5.41 o
  -3   7   4      452.27      406.92      7.46 o
  -2   7   4      959.08      937.28     14.59 o
  -1   7   4     2152.40     2044.80     29.25 o
   0   7   4     1186.41     1318.59     18.64 o
   1   7   4     1356.65     1277.01     18.33 o
   2   7   4      289.90      274.79      5.84 o
   3   7   4      211.52      195.49      4.98 o
   4   7   4        1.61        4.78      1.87 o
   5   7   4      402.15      420.63     10.17 o
   6   7   4       18.13       34.50      4.89 o
   7   7   4      277.25      289.39     12.03 o
  -8   8   4      629.43      572.46     30.16 o
  -7   8   4       18.90       47.96      5.91 o
  -6   8   4     1207.20     1101.23     22.95 o
  -5   8   4       28.59       41.08      4.63 o
  -4   8   4      178.65      159.70      6.51 o
  -3   8   4        1.03        2.97      1.53 o
  -2   8   4      891.75      896.92     14.02 o
  -1   8   4      100.18      109.95      4.20 o
   0   8   4     1058.18     1042.96     15.27 o
   1   8   4      272.86      297.93      6.08 o
   2   8   4      666.66      610.43     10.36 o
   3   8   4      362.34      339.95      7.09 o
   4   8   4     1314.89     1187.72     21.02 o
   5   8   4      136.96      154.24      6.44 o
   6   8   4      107.87      103.57      8.12 o
   7   8   4     1254.35     1202.09     29.41 o
  -8   9   4        4.12        2.03      8.14 o
  -7   9   4      149.62      149.03      9.44 o
  -6   9   4       69.08       82.60      6.80 o
  -5   9   4      720.84      649.82     15.26 o
  -4   9   4      184.45      164.25      7.27 o
  -3   9   4      876.25      816.80     18.00 o
  -2   9   4      163.32      157.23      4.06 o
  -1   9   4     1799.24     1753.11     23.03 o
   0   9   4      222.76      281.01      5.78 o
   1   9   4     1574.47     1535.58     22.04 o
   2   9   4        5.97        9.17      1.83 o
   3   9   4      203.69      194.97      5.23 o
   4   9   4        4.40        3.29      2.20 o
   5   9   4     1473.56     1478.91     28.43 o
   6   9   4        8.21        9.19      3.67 o
   7   9   4      329.32      346.83     13.50 o
  -8  10   4      982.60      926.07     44.07 o
  -7  10   4       34.58       52.30      6.58 o
  -6  10   4     1461.49     1417.18     30.82 o
  -5  10   4       69.92       76.58      6.01 o
  -4  10   4      290.23      275.79      8.76 o
  -3  10   4      128.86      129.58      6.45 o
  -2  10   4      752.29      749.80     13.43 o
  -1  10   4      123.78      115.27      4.71 o
   0  10   4     1047.95      975.58     14.85 o
   1  10   4       27.83       33.44      2.43 o
   2  10   4       16.97       20.22      2.18 o
   3  10   4      165.18      155.34      5.24 o
   4  10   4      552.12      512.17     11.63 o
   5  10   4       35.70       45.87      4.50 o
   6  10   4       54.94       58.57      5.38 o
   7  10   4      365.11      327.94     13.22 o
  -7  11   4      331.28      342.52     13.44 o
  -6  11   4       36.12       36.03      5.77 o
  -5  11   4       72.04       60.59      5.70 o
  -4  11   4      607.11      598.80     14.17 o
  -3  11   4      184.12      185.84      6.75 o
  -2  11   4      477.97      487.42     10.94 o
  -1  11   4     1506.38     1514.24     21.66 o
   0  11   4      268.11      264.44      5.87 o
   1  11   4     3115.90     3055.33     41.38 o
   2  11   4       82.39       88.65      3.91 o
   3  11   4     1651.79     1585.72     26.97 o
   4  11   4       24.99       32.79      3.64 o
   5  11   4     1364.48     1349.40     26.74 o
   6  11   4       22.32       19.41      7.41 o
   7  11   4      170.82      177.47     11.90 o
  -7  12   4       10.91       28.17      7.47 o
  -6  12   4        3.18       49.75      9.37 o
  -5  12   4      128.48      135.12      7.57 o
  -4  12   4      408.34      401.25     13.28 o
  -3  12   4      296.98      285.30      8.78 o
  -2  12   4     1234.86     1225.65     25.04 o
  -1  12   4      136.52      133.66      4.74 o
   0  12   4     2820.16     2672.89     36.61 o
   1  12   4       25.27       24.59      2.38 o
   2  12   4      149.93      113.76      4.76 o
   3  12   4      101.84       78.24      5.26 o
   4  12   4     1009.70      923.86     18.39 o
   5  12   4        2.51        6.02      3.54 o
   6  12   4      988.67      981.42     21.89 o
  -7  13   4     1247.38     1161.05     35.02 o
  -6  13   4       36.55       48.00      6.89 o
  -5  13   4      103.12       97.18      7.17 o
  -4  13   4      208.79      234.00      8.69 o
  -3  13   4      349.94      341.53      9.92 o
  -2  13   4      307.66      303.26      9.77 o
  -1  13   4      558.05      562.76     10.87 o
   0  13   4        2.45        6.76      2.13 o
   1  13   4      653.90      627.59     12.83 o
   2  13   4       31.34       43.80      3.64 o
   3  13   4      351.33      344.06      9.42 o
   4  13   4       72.84       69.09      4.99 o
   5  13   4      179.37      188.71      8.47 o
   6  13   4        0.51        6.50      4.21 o
  -7  14   4        1.29       -6.10      6.78 o
  -6  14   4     2722.56     2535.77     50.64 o
  -5  14   4       93.09       79.77      7.00 o
  -4  14   4     3553.60     3475.20     59.00 o
  -3  14   4       70.48       86.21      5.72 o
  -2  14   4     1125.71     1154.31     22.43 o
  -1  14   4       87.55       79.81      5.66 o
   0  14   4      466.85      549.78     11.93 o
   1  14   4       11.19       12.36      2.49 o
   2  14   4      287.68      225.06      8.95 o
   3  14   4      102.90      105.49      5.76 o
   4  14   4       26.31       16.46      3.86 o
   5  14   4       40.03       29.52      5.47 o
   6  14   4        2.99        2.14      3.97 o
  -6  15   4      614.89      609.24     22.50 o
  -5  15   4       24.70       26.10      5.22 o
  -4  15   4       19.95       11.55      3.82 o
  -3  15   4      384.13      388.43     11.15 o
  -2  15   4       12.25        8.61      2.90 o
  -1  15   4      292.17      298.74     10.06 o
   0  15   4       35.11       33.45      3.56 o
   1  15   4      978.69      956.38     19.88 o
   2  15   4        4.00        4.04      2.56 o
   3  15   4      308.28      290.74      8.94 o
   4  15   4      370.88      373.22     11.52 o
   5  15   4      362.93      373.25     12.06 o
   6  15   4      110.51       85.39     10.59 o
  -6  16   4       69.12       77.05      9.79 o
  -5  16   4       15.29       23.42      5.17 o
  -4  16   4        4.56        3.92      3.72 o
  -3  16   4      615.52      633.44     15.54 o
  -2  16   4      478.65      467.47     11.48 o
  -1  16   4       35.54       33.21      4.97 o
   0  16   4     1087.48     1054.95     21.65 o
   1  16   4       19.25       32.49      4.07 o
   2  16   4      835.04      776.09     17.78 o
   3  16   4       96.13       94.26      6.30 o
   4  16   4     1657.79     1568.45     30.88 o
   5  16   4       18.58       15.79      4.47 o
  -5  17   4      219.57      234.85     14.50 o
  -4  17   4      285.57      308.20     11.73 o
  -3  17   4      291.43      298.11     11.44 o
  -2  17   4        3.42        3.95      3.61 o
  -1  17   4       74.75       76.44      6.96 o
   0  17   4       56.39       60.20      5.67 o
   1  17   4     2058.71     2082.43     37.98 o
   2  17   4        2.57        9.60      3.56 o
   3  17   4      896.91      906.79     30.59 o
   4  17   4        0.45        7.27      4.57 o
   5  17   4      565.75      574.93     20.10 o
  -5  18   4       34.34       45.79      8.10 o
  -4  18   4      861.26      848.03     24.54 o
  -3  18   4      325.01      355.28     24.74 o
  -2  18   4     1289.48     1314.22     29.30 o
  -1  18   4      363.75      379.08     14.21 o
   0  18   4      565.61      594.56     21.30 o
   1  18   4        1.65       -2.60      3.56 o
   2  18   4      190.03      194.41     10.32 o
   3  18   4       35.12       41.73      5.63 o
   4  18   4      324.53      344.22     12.94 o
  -4  19   4        0.04       10.17      8.14 o
  -3  19   4      978.82      966.41     30.42 o
  -2  19   4       36.43       40.23      7.14 o
  -1  19   4       93.17       98.82      9.75 o
   0  19   4      114.28      123.55     10.71 o
   1  19   4      465.40      490.84     16.94 o
   2  19   4      177.94      156.58     15.82 o
   3  19   4      466.62      521.68     18.14 o
   4  19   4       43.83       50.98      8.86 o
  -4  20   4      370.72      389.82     26.44 o
  -3  20   4       66.20      101.01     10.85 o
  -2  20   4      141.00      133.41     14.58 o
  -1  20   4       39.85       30.57      8.81 o
   0  20   4      528.84      562.94     21.51 o
   1  20   4      170.90      181.40     13.02 o
   2  20   4      827.95      897.41     22.93 o
   3  20   4       15.10       29.26      5.63 o
  -3  21   4     1214.12     1192.50     52.88 o
  -2  21   4      126.22      141.58     15.59 o
  -1  21   4      679.71      794.17     71.86 o
   0  21   4        0.21        2.37      5.75 o
   1  21   4      240.33      273.46     20.00 o
   2  21   4       54.68       49.08     10.93 o
  -1  22   4       80.82       72.80      9.55 o
   0  22   4      199.31      211.25     14.84 o
  -7   0   5     1111.86     1105.34     41.19 o
  -5   0   5     3012.09     3112.23     64.65 o
  -3   0   5     2827.61     2931.38     84.61 o
  -1   0   5     3718.51     3930.03    140.00 o
   1   0   5       81.95       68.77      9.83 o
   3   0   5     3078.11     2954.40     95.93 o
   5   0   5     1272.78     1312.91     44.34 o
   7   0   5      110.43      100.34     17.63 o
  -8   1   5       75.10       82.56      9.34 o
  -6   1   5      148.94      180.41     19.87 o
  -5   1   5      286.06      842.01     42.71 o
  -4   1   5      134.74      146.33      5.64 o
  -3   1   5      118.80      116.42      4.30 o
  -2   1   5     4313.91     4242.09     70.04 o
  -1   1   5      370.03      390.60     25.76 o
   0   1   5      454.01      703.14     26.07 o
   1   1   5     1024.86     1254.88     63.12 o
   2   1   5     7796.36     7442.85    168.57 o
   3   1   5      492.41      520.79     14.40 o
   4   1   5       29.99       41.19      5.31 o
   5   1   5      210.48      880.50    161.35 o
   6   1   5      175.19      247.89     22.24 o
   7   1   5       21.57       30.38     13.90 o
   8   1   5       95.91      134.31     15.57 o
  -8   2   5     1623.75     1380.94     36.13 o
  -7   2   5      324.92      357.99     12.45 o
  -6   2   5      189.81      265.71     15.81 o
  -5   2   5     1311.62     1396.09     22.88 o
  -4   2   5      986.73      961.30     17.45 o
  -3   2   5     3207.72     3170.23     53.40 o
  -2   2   5      650.70      626.40     13.33 o
  -1   2   5     5125.05     5415.35    164.79 o
   0   2   5      775.74      767.60     14.69 o
   1   2   5     1175.82     1176.87     23.92 o
   2   2   5     1574.42     1810.99     38.72 o
   3   2   5     1900.47     1785.43     38.89 o
   4   2   5      286.21      298.10      9.14 o
   5   2   5      778.26      820.27     34.64 o
   6   2   5      235.04      313.86     17.49 o
   7   2   5      461.82      428.91     18.39 o
   8   2   5       11.05       25.08     14.24 o
  -8   3   5     1410.55     1295.12     49.31 o
  -7   3   5      125.70      169.19     11.98 o
  -6   3   5     2935.92     3028.32     57.95 o
  -5   3   5      476.89      972.21     81.34 o
  -4   3   5     2452.87     2503.57     46.08 o
  -3   3   5      206.22      195.66      5.30 o
  -2   3   5     5889.09     5814.63     78.44 o
  -1   3   5      517.28      450.26      8.99 o
   0   3   5     1427.08     1495.21     61.12 o
   1   3   5      924.38      928.81     24.82 o
   2   3   5     8268.28     7861.33    154.23 o
   3   3   5      945.74      844.45     18.18 o
   4   3   5     3065.54     2959.31     50.64 o
   5   3   5      102.70      311.85     24.41 o
   6   3   5     1155.19     1171.99     25.84 o
   7   3   5      161.28      210.83     17.45 o
  -8   4   5      250.42      192.45     19.20 o
  -7   4   5      154.89      195.29     12.15 o
  -6   4   5      293.76      484.05     31.86 o
  -5   4   5      987.23     1086.94     39.80 o
  -4   4   5     1597.89     1525.05     25.78 o
  -3   4   5     1922.50     1984.16     28.35 o
  -2   4   5      687.12      661.55     10.63 o
  -1   4   5      965.11      973.44     14.57 o
   0   4   5       24.75       17.29      1.70 o
   1   4   5     2415.28     2457.05     37.21 o
   2   4   5        1.83        9.28      1.79 o
   3   4   5     2405.14     2228.06     33.96 o
   4   4   5      204.50      181.46      7.58 o
   5   4   5     1374.08     1284.31     24.85 o
   6   4   5       13.53       21.69      9.49 o
   7   4   5     1988.96     1833.37     42.58 o
  -8   5   5      466.52      498.01     27.27 o
  -7   5   5       83.04       95.46     11.98 o
  -6   5   5     1753.22     1770.53     31.39 o
  -5   5   5      142.36      210.33     15.95 o
  -4   5   5     2635.91     2471.55     35.41 o
  -3   5   5       21.61       17.28      1.68 o
  -2   5   5    13573.44    12777.79    170.13 o
  -1   5   5      583.27      577.94      9.58 o
   0   5   5    10244.83    10010.24    142.43 o
   1   5   5      819.22      883.16     13.35 o
   2   5   5     3926.79     3680.56     48.75 o
   3   5   5      116.91      128.00      4.38 o
   4   5   5     1333.07     1261.36     25.93 o
   5   5   5      240.07      207.45     19.66 o
   6   5   5      568.53      537.87     14.92 o
   7   5   5       90.39      131.64      9.42 o
  -8   6   5       14.56       16.61      9.44 o
  -7   6   5     1432.25     1401.87     30.90 o
  -6   6   5       70.01       81.83      7.75 o
  -5   6   5     5656.73     5550.35     77.11 o
  -4   6   5      838.00      786.19     15.18 o
  -3   6   5     6756.35     6873.03     83.55 o
  -2   6   5        0.44       -0.47      1.09 o
  -1   6   5     5691.03     5781.19     83.09 o
   0   6   5      254.83      275.89      6.18 o
   1   6   5     4897.76     4839.15     63.16 o
   2   6   5       26.34       57.48      2.90 o
   3   6   5     2492.69     2410.64     35.31 o
   4   6   5      132.23      150.75      6.27 o
   5   6   5      678.52      644.48     15.58 o
   6   6   5       19.30       30.35      6.34 o
   7   6   5      180.65      197.52     11.88 o
  -8   7   5      137.95      182.67     19.30 o
  -7   7   5        0.00        0.12      3.86 o
  -6   7   5      475.08      476.08     14.05 o
  -5   7   5       50.74       42.09      5.55 o
  -4   7   5     1482.62     1450.00     23.85 o
  -3   7   5     4150.40     4244.01     55.64 o
  -2   7   5     2490.86     2400.81     34.10 o
  -1   7   5     3478.35     3777.44     52.05 o
   0   7   5     2641.92     2564.06     38.53 o
   1   7   5      181.10      254.43      5.51 o
   2   7   5     1063.06      980.06     15.22 o
   3   7   5       29.84       20.23      2.34 o
   4   7   5      518.97      500.37      9.76 o
   5   7   5       34.37       48.19      7.12 o
   6   7   5      916.84      878.71     22.66 o
   7   7   5      587.68      611.07     20.40 o
  -8   8   5        0.30       17.85      6.80 o
  -7   8   5      197.74      217.49     12.96 o
  -6   8   5      124.47      126.23      7.58 o
  -5   8   5       56.15       62.10      5.70 o
  -4   8   5      456.69      454.70     12.22 o
  -3   8   5     1235.13     1328.09     21.59 o
  -2   8   5       74.56       97.34      3.49 o
  -1   8   5      491.72      386.17      7.96 o
   0   8   5       60.45       68.05      3.07 o
   1   8   5     1730.91     1554.49     22.25 o
   2   8   5       35.19       58.90      3.06 o
   3   8   5     1664.71     1596.87     23.44 o
   4   8   5      137.01      145.02      5.84 o
   5   8   5     1842.92     1726.82     27.87 o
   6   8   5       13.25       33.11      8.28 o
   7   8   5      205.93      217.42     12.99 o
  -8   9   5       53.96       63.73     12.88 o
  -7   9   5        4.90        3.96      5.07 o
  -6   9   5      331.06      324.69     12.72 o
  -5   9   5      159.44      130.07      6.74 o
  -4   9   5     1047.15     1090.41     23.10 o
  -3   9   5       63.88       59.93      4.46 o
  -2   9   5        8.55        6.60      1.38 o
  -1   9   5      159.34      212.85      5.62 o
   0   9   5      165.18      116.46      3.74 o
   1   9   5        8.45        2.50      1.50 o
   2   9   5      177.98      152.32      4.67 o
   3   9   5      143.63      152.08      5.02 o
   4   9   5      508.89      510.66     10.87 o
   5   9   5      367.62      342.87     10.45 o
   6   9   5      790.79      745.04     26.21 o
   7   9   5      262.99      219.46     12.52 o
  -7  10   5      617.64      618.27     22.16 o
  -6  10   5       25.07       46.59      5.65 o
  -5  10   5      680.90      704.68     17.69 o
  -4  10   5       22.47       30.36      3.74 o
  -3  10   5      532.48      534.69     13.50 o
  -2  10   5      137.46      127.60      6.34 o
  -1  10   5     3148.52     3106.65     46.71 o
   0  10   5     1126.43     1063.46     16.13 o
   1  10   5     2542.10     2525.94     34.89 o
   2  10   5       63.82       64.43      3.41 o
   3  10   5      265.06      251.73      6.83 o
   4  10   5      134.08      137.81      6.10 o
   5  10   5      112.09      113.16      9.43 o
   6  10   5       15.72       15.24      4.19 o
   7  10   5       30.28       46.10     14.24 o
  -7  11   5       22.99       30.78      7.21 o
  -6  11   5      156.43      147.57     11.56 o
  -5  11   5       22.23       30.87      4.63 o
  -4  11   5      307.32      307.12      9.50 o
  -3  11   5       79.44       88.55      5.70 o
  -2  11   5      455.47      441.17      9.66 o
  -1  11   5       86.63      111.57      4.48 o
   0  11   5     1939.03     1846.24     26.12 o
   1  11   5      258.02      209.15      5.53 o
   2  11   5        4.88        7.01      2.60 o
   3  11   5      463.31      464.15     11.00 o
   4  11   5      235.16      260.54      8.19 o
   5  11   5       56.32       58.20      5.30 o
   6  11   5      128.81      146.92      8.92 o
  -7  12   5      306.07      309.72     16.21 o
  -6  12   5       53.07       55.83      9.24 o
  -5  12   5      887.40      858.44     19.23 o
  -4  12   5       18.92       20.64      3.56 o
  -3  12   5     1362.23     1346.93     27.67 o
  -2  12   5        0.63        4.64      2.42 o
  -1  12   5      834.29      820.44     17.21 o
   0  12   5       21.49       18.43      2.20 o
   1  12   5     1976.96     1889.77     27.13 o
   2  12   5      192.02      160.11      5.61 o
   3  12   5      527.62      503.53     11.72 o
   4  12   5       59.39       60.06      4.77 o
   5  12   5      479.40      477.43     13.16 o
   6  12   5        8.59        7.04      4.03 o
  -7  13   5       21.28       29.15     10.17 o
  -6  13   5     1890.00     1831.71     55.47 o
  -5  13   5       16.23       13.09      4.19 o
  -4  13   5      525.11      518.47     13.32 o
  -3  13   5       95.48       91.33      5.58 o
  -2  13   5       87.88       98.08      5.61 o
  -1  13   5       54.21       50.14      4.02 o
   0  13   5     1357.06     1438.55     22.84 o
   1  13   5        1.30        1.36      1.97 o
   2  13   5      217.17      226.22      7.23 o
   3  13   5       36.00       45.89      4.41 o
   4  13   5     2395.07     2238.31     44.21 o
   5  13   5       10.39       10.08      3.80 o
   6  13   5      877.14      832.49     20.13 o
  -6  14   5      233.77      237.01     14.54 o
  -5  14   5       60.24       59.73      7.75 o
  -4  14   5      415.39      411.92     11.94 o
  -3  14   5     1441.14     1440.99     25.57 o
  -2  14   5        0.32        0.62      2.76 o
  -1  14   5     1555.14     1554.12     31.36 o
   0  14   5      136.79      137.24      5.51 o
   1  14   5     1251.71     1263.82     22.67 o
   2  14   5        7.72       10.80      2.91 o
   3  14   5       43.86       51.18      4.45 o
   4  14   5      157.50      144.33      9.69 o
   5  14   5      125.04      140.63      7.98 o
   6  14   5        0.28        6.40      6.35 o
  -6  15   5     1819.85     1783.42     47.13 o
  -5  15   5       84.07       73.17      8.57 o
  -4  15   5     1778.11     1794.00     36.66 o
  -3  15   5        0.33        7.93      3.04 o
  -2  15   5      263.91      269.81     11.16 o
  -1  15   5        4.98        4.71      3.00 o
   0  15   5     1009.21      967.00     18.34 o
   1  15   5      166.18      158.80      7.22 o
   2  15   5      747.29      718.01     19.57 o
   3  15   5      136.05      136.14      6.79 o
   4  15   5     1498.57     1475.22     29.27 o
   5  15   5       25.79       38.84      5.35 o
  -6  16   5      443.46      402.96     20.84 o
  -5  16   5       19.82        8.50      5.68 o
  -4  16   5        8.22       11.84      5.68 o
  -3  16   5      590.13      604.57     14.14 o
  -2  16   5      143.95      143.26      7.20 o
  -1  16   5      772.88      751.59     20.72 o
   0  16   5       29.66       13.54      3.18 o
   1  16   5      319.18      330.34     10.13 o
   2  16   5      159.16      125.94      7.21 o
   3  16   5       79.38       74.67      7.69 o
   4  16   5      158.21      153.28      8.39 o
   5  16   5      111.09      154.13     11.10 o
  -5  17   5        9.51       13.80      6.32 o
  -4  17   5       81.20       96.27      9.20 o
  -3  17   5      161.38      160.09      9.01 o
  -2  17   5       51.87       63.57      7.95 o
  -1  17   5       43.89       47.24      5.92 o
   0  17   5      435.65      468.12     28.81 o
   1  17   5       82.37       84.38      6.08 o
   2  17   5      278.42      296.00     10.24 o
   3  17   5       91.08      107.43     15.25 o
   4  17   5      148.58      180.23     10.34 o
  -5  18   5      231.68      246.13     14.78 o
  -4  18   5      173.02      135.83     30.17 o
  -3  18   5      485.39      449.48     26.44 o
  -2  18   5       15.02       21.41      5.04 o
  -1  18   5      300.24      325.19     13.29 o
   0  18   5       51.32       47.95      7.00 o
   1  18   5      413.09      466.82     14.40 o
   2  18   5       33.30       30.38      4.57 o
   3  18   5      607.64      587.31     17.49 o
   4  18   5       26.36       32.67      6.03 o
  -4  19   5       27.66       34.58     10.85 o
  -3  19   5        1.27       -2.71      6.78 o
  -2  19   5        5.84        4.07      4.79 o
  -1  19   5       14.70       22.01      6.18 o
   0  19   5        3.62       13.12      5.50 o
   1  19   5       12.08       17.00      6.18 o
   2  19   5        3.24        2.79      4.13 o
   3  19   5       39.81       51.64      6.43 o
  -3  20   5        3.28        0.68      6.78 o
  -2  20   5        4.20       21.69      9.49 o
  -1  20   5       69.08      111.25     13.90 o
   0  20   5        0.01        5.78      5.50 o
   1  20   5       71.35       78.93      9.44 o
   2  20   5        1.78       -2.24      4.36 o
  -2  21   5      544.91      572.86     33.22 o
  -1  21   5      232.00      293.30     16.01 o
   0  21   5      194.06      214.46     14.77 o
   1  21   5      238.59      289.80     16.28 o
  -8   0   6       64.35       51.81     11.73 o
  -6   0   6      650.85      681.98     22.66 o
  -4   0   6      972.02     1045.63     35.21 o
  -2   0   6     9150.56     8996.13    180.69 o
   0   0   6      104.88      278.65      8.53 o
   2   0   6       38.42       85.35     10.17 o
   4   0   6      205.87      234.57     18.98 o
   6   0   6       80.93       95.43     11.48 o
  -8   1   6      130.00      113.26     10.27 o
  -7   1   6      268.94      276.42     12.67 o
  -6   1   6       63.01      256.85     18.24 o
  -5   1   6        6.95       13.05      4.48 o
  -4   1   6     1405.93     1364.63     25.44 o
  -3   1   6       52.57       53.48      3.25 o
  -2   1   6     2889.27     3044.55     56.18 o
  -1   1   6       99.83      172.36      7.56 o
   0   1   6     7147.90    12914.00    430.31 o
   1   1   6      210.48      180.01     12.23 o
   2   1   6     4258.79     4643.05    107.51 o
   3   1   6     1860.52     1863.60     40.84 o
   4   1   6      788.71      825.76     21.44 o
   5   1   6      193.99      190.74     12.94 o
   6   1   6       53.42      107.49      8.51 o
   7   1   6        2.71       -3.72      7.42 o
  -8   2   6      128.26      130.55     11.07 o
  -7   2   6      122.67      177.24     12.53 o
  -6   2   6      284.38      345.05     17.96 o
  -5   2   6      180.65      203.48     10.18 o
  -4   2   6      594.01      559.70     12.60 o
  -3   2   6      111.66      122.62      5.05 o
  -2   2   6     6239.31     6064.81    193.46 o
  -1   2   6     3101.52     3634.52    229.80 o
   0   2   6      139.12      201.65     11.28 o
   1   2   6      257.84      267.99     14.73 o
   2   2   6      344.10      337.40     10.67 o
   3   2   6       78.21       81.24      5.84 o
   4   2   6      123.42      148.53      9.50 o
   5   2   6      249.74      328.83     18.29 o
   6   2   6      181.91      204.02     12.59 o
   7   2   6        1.55        9.45      7.98 o
  -8   3   6      189.22      228.19     19.98 o
  -7   3   6      372.24      405.57     15.49 o
  -6   3   6      334.17      452.30     32.98 o
  -5   3   6      158.07      204.39     10.16 o
  -4   3   6       80.94       67.36      4.27 o
  -3   3   6       25.40       30.47      2.71 o
  -2   3   6       11.11       26.03      2.81 o
  -1   3   6      753.20      739.61     14.60 o
   0   3   6      260.99      224.97      6.86 o
   1   3   6     1630.48     1675.69     84.59 o
   2   3   6       23.36       58.98      4.13 o
   3   3   6      557.40      509.32     16.70 o
   4   3   6       39.79       37.93      5.34 o
   5   3   6      145.74      221.43     22.92 o
   6   3   6       26.37       49.57      8.59 o
   7   3   6       96.81      115.58     13.88 o
  -8   4   6      295.11      258.37     38.30 o
  -7   4   6      586.91      614.04     27.57 o
  -6   4   6      189.44      345.12     10.43 o
  -5   4   6        0.11       31.47      4.12 o
  -4   4   6      516.41      491.67     11.65 o
  -3   4   6       79.88       85.08      4.75 o
  -2   4   6     3372.20     3307.14     48.54 o
  -1   4   6        3.09        4.75      1.66 o
   0   4   6        5.40       15.65      2.22 o
   1   4   6      179.03      156.87      4.95 o
   2   4   6     2392.98     2293.53     38.40 o
   3   4   6       17.31       20.06      3.50 o
   4   4   6      604.20      603.46     15.27 o
   5   4   6      135.72      194.70     20.16 o
   6   4   6      497.63      493.38     19.27 o
   7   4   6      227.99      231.44     18.41 o
  -8   5   6       77.74       78.08     13.61 o
  -7   5   6      587.68      622.07     61.45 o
  -6   5   6       17.21       46.10     11.32 o
  -5   5   6     2863.58     2760.13     40.21 o
  -4   5   6      352.27      354.37      7.61 o
  -3   5   6     1959.15     1874.68     27.33 o
  -2   5   6      504.89      535.24      9.24 o
  -1   5   6     1984.07     1924.60     29.34 o
   0   5   6      274.78      290.17      6.43 o
   1   5   6     1163.20     1128.80     18.82 o
   2   5   6      627.62      633.51     12.21 o
   3   5   6     1928.09     1847.56     26.55 o
   4   5   6      155.20      145.87      9.03 o
   5   5   6     4881.28     4541.37     83.99 o
   6   5   6       15.00       30.51     12.88 o
   7   5   6     2054.28     1861.15     63.00 o
  -8   6   6      662.60      543.03     38.64 o
  -7   6   6        0.28       24.78      5.56 o
  -6   6   6      501.43      464.95     12.34 o
  -5   6   6        0.01       42.10      9.23 o
  -4   6   6       49.52       63.61      4.31 o
  -3   6   6      205.61      237.07      5.50 o
  -2   6   6      231.41      240.48      5.37 o
  -1   6   6       47.21       31.45      2.98 o
   0   6   6     1265.65     1229.04     19.94 o
   1   6   6        0.41        1.99      1.62 o
   2   6   6     1866.90     1834.65     26.09 o
   3   6   6     1187.97     1171.67     19.22 o
   4   6   6       94.17       84.05      4.73 o
   6   6   6       63.61       62.14     11.88 o
   7   6   6       52.41       58.07     10.99 o
  -8   7   6       44.33       44.20     12.05 o
  -7   7   6       27.27       31.36      6.68 o
  -6   7   6       22.52       38.17      5.42 o
  -5   7   6      704.96      681.46     15.11 o
  -4   7   6     1221.50     1148.88     20.03 o
  -3   7   6     2139.50     2038.39     29.66 o
  -2   7   6       28.88       33.46      2.32 o
  -1   7   6     1922.09     1899.86     31.32 o
   0   7   6       47.56       48.21      2.85 o
   1   7   6     1062.09     1038.90     15.87 o
   2   7   6        9.57       15.95      2.06 o
   3   7   6      536.76      548.33     10.21 o
   4   7   6      488.06      447.27      9.45 o
   5   7   6      495.28      495.29     13.87 o
   6   7   6      336.53      345.14     15.32 o
   7   7   6      353.60      333.61     14.08 o
  -8   8   6       15.50       18.98      9.49 o
  -7   8   6        5.13        2.36      4.97 o
  -6   8   6      533.49      477.25     15.47 o
  -5   8   6        3.71        8.24      3.21 o
  -4   8   6      289.41      273.36      8.90 o
  -3   8   6      217.72      242.20      7.98 o
  -2   8   6       18.42       22.04      2.26 o
  -1   8   6       82.10       87.42      3.79 o
   0   8   6     1802.94     1721.37     27.19 o
   1   8   6      106.70      115.06      4.06 o
   2   8   6      705.42      684.08     11.80 o
   3   8   6      801.83      767.62     13.20 o
   4   8   6     1005.73      941.35     18.01 o
   5   8   6      177.87      182.38      7.01 o
   6   8   6      514.22      493.52     16.02 o
   7   8   6      131.94      114.37     21.02 o
  -8   9   6       20.86       19.66      9.49 o
  -7   9   6       17.48        5.58      6.75 o
  -6   9   6        0.38        0.23      6.92 o
  -5   9   6        9.81       16.79      3.52 o
  -4   9   6       38.96       36.61      3.80 o
  -3   9   6      125.14       93.47      5.31 o
  -2   9   6      129.98      136.91      9.05 o
  -1   9   6      135.69      121.25      4.42 o
   0   9   6      500.06      516.14     10.35 o
   1   9   6       32.82       33.10      2.63 o
   2   9   6        0.44        2.53      1.74 o
   3   9   6      740.30      707.25     12.66 o
   4   9   6        0.58       -0.66      2.25 o
   5   9   6     1600.55     1561.55     30.28 o
   6   9   6       53.99       63.10      7.11 o
   7   9   6      199.87      150.50     21.02 o
  -7  10   6      576.33      550.93     27.75 o
  -6  10   6      532.90      510.74     18.78 o
  -5  10   6       73.60       61.50      6.48 o
  -4  10   6      696.03      693.94     15.50 o
  -3  10   6        5.86        8.90      2.53 o
  -2  10   6        4.09        5.29      2.01 o
  -1  10   6      383.31      372.09      8.33 o
   0  10   6     1490.52     1506.95     24.56 o
   1  10   6        1.44        3.98      1.70 o
   2  10   6      239.40      240.58      6.26 o
   3  10   6      194.29      196.18      6.31 o
   4  10   6      617.97      562.71     14.17 o
   5  10   6      314.02      304.77     11.05 o
   6  10   6      349.24      336.73     13.20 o
  -7  11   6      162.45      182.03     13.37 o
  -6  11   6       48.18       48.85      7.79 o
  -5  11   6      990.55      962.37     27.62 o
  -4  11   6        8.55        7.77      2.97 o
  -3  11   6      930.13      908.00     18.57 o
  -2  11   6      101.57      103.69      5.15 o
  -1  11   6     1079.17     1124.83     19.33 o
   0  11   6      488.44      505.05      9.35 o
   1  11   6      829.78      837.95     14.00 o
   2  11   6       36.45       34.08      2.95 o
   3  11   6      290.89      277.22      8.27 o
   4  11   6       56.70       57.73      5.10 o
   5  11   6      802.60      778.63     18.29 o
   6  11   6       10.21        8.33      4.50 o
  -7  12   6      111.63       92.79     10.08 o
  -6  12   6      253.52      237.82     17.18 o
  -5  12   6       81.23       83.45      6.81 o
  -4  12   6      626.77      591.27     13.45 o
  -3  12   6      368.10      356.68     10.94 o
  -2  12   6      105.93      102.97      8.32 o
  -1  12   6       36.76       42.32      3.73 o
   0  12   6     1560.81     1512.91     22.34 o
   1  12   6      320.36      298.61      7.05 o
   2  12   6      677.34      641.71     12.60 o
   3  12   6      337.90      306.36      8.86 o
   4  12   6      501.71      499.27     12.48 o
   5  12   6      261.11      269.02     14.68 o
   6  12   6      268.13      289.03     13.21 o
  -7  13   6      362.79      364.73     25.08 o
  -6  13   6       29.31       33.79      8.81 o
  -5  13   6     1223.74     1223.69     33.95 o
  -4  13   6      675.72      626.67     16.45 o
  -3  13   6      602.17      616.20     19.32 o
  -2  13   6     1089.90      952.73     21.18 o
  -1  13   6     1344.37     1412.47     26.11 o
   0  13   6     1420.65     1170.02     19.45 o
   1  13   6     1276.09     1359.09     20.87 o
   2  13   6     1360.09     1152.41     21.12 o
   3  13   6      436.33      430.23     11.01 o
   4  13   6      274.87      247.27      9.33 o
   5  13   6      696.77      664.42     16.86 o
   6  13   6        4.19       14.80      6.65 o
  -6  14   6       85.31       82.58      9.39 o
  -5  14   6        9.45       15.86      5.81 o
  -4  14   6      418.94      408.96     13.00 o
  -3  14   6       81.45       80.21      6.06 o
  -2  14   6      131.95      171.00      8.12 o
  -1  14   6       78.50       78.60      5.82 o
   0  14   6      981.70      979.74     17.12 o
   1  14   6       83.57      112.17      5.76 o
   2  14   6      677.50      585.51     13.15 o
   3  14   6       18.03       16.39      3.47 o
   4  14   6     1170.43     1066.80     23.04 o
   5  14   6       17.99       19.57      5.41 o
  -6  15   6       79.35       77.32      9.35 o
  -5  15   6      433.61      430.01     17.66 o
  -4  15   6        9.60       11.26      5.39 o
  -3  15   6      581.94      559.48     16.75 o
  -2  15   6      473.71      408.82     12.45 o
  -1  15   6      971.26      991.62     22.36 o
   0  15   6     1512.15     1313.60     27.72 o
   1  15   6     1209.58     1240.09     26.22 o
   2  15   6      709.03      575.38     14.69 o
   3  15   6      827.47      759.00     17.71 o
   4  15   6      141.26      134.52      7.84 o
   5  15   6      212.64      192.67      9.59 o
  -6  16   6      173.15      173.20     15.55 o
  -5  16   6        1.37       -0.11      5.07 o
  -4  16   6      786.71      800.05     25.30 o
  -3  16   6        4.52        5.69      4.89 o
  -2  16   6      421.99      405.91     12.85 o
  -1  16   6       54.93       55.63      6.04 o
   0  16   6     1103.02     1121.24     27.85 o
   1  16   6       71.04       68.40      5.52 o
   2  16   6       74.87       72.74      6.85 o
   3  16   6        1.94       -0.62      3.63 o
   4  16   6      447.62      454.77     13.67 o
   5  16   6      190.09      180.78     12.24 o
  -5  17   6      221.68      263.25     15.30 o
  -4  17   6        4.23       -0.92      4.98 o
  -3  17   6     1085.68     1052.65     29.91 o
  -2  17   6       28.54       38.85      7.81 o
  -1  17   6      396.14      385.44     14.05 o
   0  17   6       34.54       36.57      6.35 o
   1  17   6      242.91      259.93      9.57 o
   2  17   6       54.45       55.78      5.52 o
   3  17   6      899.91      937.45     23.28 o
   4  17   6       14.88       16.62      5.24 o
  -5  18   6       47.35       51.08      8.36 o
  -4  18   6      345.55      351.06     16.22 o
  -3  18   6       37.25       58.30     11.53 o
  -2  18   6      286.11      235.25     20.34 o
  -1  18   6      413.57      425.25     15.46 o
   0  18   6      839.63      850.96     27.21 o
   1  18   6       59.05       46.12      7.49 o
   2  18   6      161.13      180.29      9.82 o
   3  18   6       11.36       11.26      4.74 o
   4  18   6      237.72      261.74     16.11 o
  -4  19   6      287.14      292.19     22.37 o
  -3  19   6      271.80      290.84     22.37 o
  -2  19   6      101.76      114.57     15.59 o
  -1  19   6      482.62      543.03     30.51 o
   0  19   6       61.59       71.29      8.78 o
   1  19   6      292.62      315.17     15.62 o
   2  19   6      128.70      141.73      9.01 o
   3  19   6      266.02      296.64     12.64 o
  -3  20   6       78.86       95.59     14.91 o
  -2  20   6      440.68      437.27     27.80 o
  -1  20   6      143.38      159.32     18.98 o
   0  20   6      102.73       92.02      9.75 o
   1  20   6       25.45       40.91      7.63 o
   2  20   6      303.06      323.76     17.26 o
  -2  21   6       68.00       56.27     12.88 o
  -1  21   6       38.62       23.73     10.17 o
   0  21   6        1.69       -7.46      7.46 o
   1  21   6        3.01        8.76      6.18 o
  -7   0   7        8.28       28.23     18.64 o
  -5   0   7      514.94      530.83     22.47 o
  -3   0   7     5379.24     5127.32    145.49 o
  -1   0   7     6012.87     7112.32    281.35 o
   1   0   7     2506.94     2494.10     74.30 o
   3   0   7       72.48       41.31      6.78 o
   5   0   7     1405.18     1255.38     44.34 o
   7   0   7      500.10      447.44     33.22 o
  -8   1   7      684.37      720.28     23.04 o
  -7   1   7       52.92       72.83      8.80 o
  -6   1   7     2230.74     2176.03     39.66 o
  -5   1   7       15.59       23.05      9.49 o
  -4   1   7      309.94      316.26      8.54 o
  -3   1   7        1.21        1.23      1.52 o
  -2   1   7     4846.56     4525.14    105.05 o
  -1   1   7        0.09        3.83      1.49 o
   0   1   7      124.39      107.56      5.67 o
   1   1   7      472.97      526.32     45.60 o
   2   1   7     1989.74     1868.14     47.10 o
   3   1   7       18.73       30.46      4.31 o
   4   1   7     1719.29     1577.80     36.69 o
   5   1   7       12.96      733.85     49.78 o
   6   1   7       42.21       63.35      8.89 o
   7   1   7       23.16       14.05      8.78 o
  -8   2   7      544.49      494.44     21.10 o
  -7   2   7      278.01      328.11     20.55 o
  -6   2   7        6.83     1586.10    221.35 o
  -5   2   7      256.03      283.03     11.02 o
  -4   2   7        0.32        5.55      2.25 o
  -3   2   7     1781.43     1692.00     33.20 o
  -2   2   7      106.13      133.03      7.00 o
  -1   2   7     2324.20     2457.05     98.39 o
   0   2   7      291.96      330.27     11.87 o
   1   2   7     2406.45     2340.09     98.78 o
   2   2   7     1721.45     1627.32     36.35 o
   3   2   7     1127.17     1043.22     29.35 o
   4   2   7        8.48       15.33      6.10 o
   5   2   7     1047.78      937.53     25.08 o
   6   2   7      131.85      164.22     24.74 o
   7   2   7      113.07       81.51     12.70 o
  -8   3   7      351.44      329.30     21.51 o
  -7   3   7      269.56      350.48     25.73 o
  -6   3   7      536.63      552.25     15.60 o
  -5   3   7       48.89       54.91     12.20 o
  -4   3   7      409.34      393.10      9.89 o
  -3   3   7       15.70       17.14      1.76 o
  -2   3   7     3231.52     3109.84     63.74 o
  -1   3   7      413.71      408.07     10.38 o
   0   3   7      740.36      790.53     17.51 o
   1   3   7      204.24      226.92     10.18 o
   2   3   7      637.98      618.93     14.11 o
   3   3   7       20.82       36.03      4.57 o
   4   3   7      668.56      629.45     18.12 o
   5   3   7        0.00       16.67      6.30 o
   6   3   7     1050.42      979.25     31.39 o
   7   3   7       29.83       25.29      9.34 o
  -8   4   7      101.95      104.50     15.25 o
  -7   4   7     1177.17     1154.96     36.53 o
  -6   4   7      130.93      456.75     43.39 o
  -5   4   7      333.27      370.84     11.53 o
  -4   4   7      869.82      821.13     14.75 o
  -3   4   7      867.15      873.89     14.97 o
  -2   4   7       21.71       36.58      3.45 o
  -1   4   7     1037.72     1042.53     19.97 o
   0   4   7     1594.09     1606.95     32.19 o
   1   4   7      911.44      926.27     19.68 o
   2   4   7      710.73      645.66     14.67 o
   3   4   7     1209.95     1185.77     24.01 o
   4   4   7       24.94       43.39     10.17 o
   5   4   7       72.36       88.63      8.83 o
   7   4   7      266.43      261.43     19.41 o
  -8   5   7        9.93       19.36     10.23 o
  -7   5   7       43.68       56.83     10.30 o
  -6   5   7      455.43      486.30     12.37 o
  -5   5   7      304.17      327.54     11.02 o
  -4   5   7      957.89      953.28     16.65 o
  -3   5   7     1198.61     1210.66     19.88 o
  -2   5   7      964.24      890.83     17.76 o
  -1   5   7      949.16      985.61     16.26 o
   0   5   7     1222.38     1109.76     18.34 o
   1   5   7       11.76        3.62      1.70 o
   2   5   7     1336.46     1241.91     22.89 o
   3   5   7      291.97      284.26     10.67 o
   4   5   7      697.78      683.73     19.48 o
   5   5   7     1699.59     1579.92     53.37 o
   6   5   7     1396.84     1301.86     50.76 o
   7   5   7       24.61       39.43     10.07 o
  -8   6   7       12.98       35.93     14.91 o
  -7   6   7      298.88      310.37     11.73 o
  -6   6   7        0.08        8.93      5.63 o
  -5   6   7      126.09      144.85      8.94 o
  -4   6   7       58.19       70.21      4.19 o
  -3   6   7      298.76      276.16      6.55 o
  -2   6   7       53.03       62.80      2.90 o
  -1   6   7     1402.84     1230.30     21.50 o
   0   6   7      253.21      285.96      6.60 o
   1   6   7     3653.61     3399.54     51.20 o
   2   6   7      697.09      649.28     12.86 o
   3   6   7     4384.35     4176.39     68.09 o
   4   6   7      351.58      326.72     12.06 o
   5   6   7     3808.04     3532.43     79.22 o
   6   6   7      317.29      342.48     17.93 o
   7   6   7     1617.62     1544.36     66.44 o
  -8   7   7      134.90      172.88     25.76 o
  -7   7   7     1177.41     1054.99     30.53 o
  -6   7   7      470.96      470.08     13.72 o
  -5   7   7      204.79      228.86     10.77 o
  -4   7   7     1338.38     1335.21     28.96 o
  -3   7   7      546.47      498.26      9.99 o
  -2   7   7     1686.39     1634.61     25.86 o
  -1   7   7     1530.30     1489.40     25.41 o
   0   7   7     1120.33     1046.23     17.84 o
   1   7   7     2444.90     2358.29     36.78 o
   2   7   7      796.82      744.03     14.35 o
   3   7   7     3407.08     3187.70     43.96 o
   4   7   7      371.51      372.00      9.50 o
   5   7   7       69.75       97.53      9.26 o
   6   7   7      276.35      265.29     17.97 o
   7   7   7      141.05      162.03     21.69 o
  -7   8   7      291.36      294.05     14.75 o
  -6   8   7        7.99        6.87      3.82 o
  -5   8   7     2176.80     2184.73     51.49 o
  -4   8   7       49.96       49.47      5.91 o
  -3   8   7      914.00      974.48     16.92 o
  -2   8   7        2.49        5.49      1.72 o
  -1   8   7      598.92      624.60     11.73 o
   0   8   7       22.50       32.16      2.62 o
   1   8   7     1370.90     1374.57     22.86 o
   2   8   7      359.06      368.61      7.96 o
   3   8   7      141.84      142.98      5.39 o
   4   8   7        0.43       12.13      3.06 o
   5   8   7      370.68      372.03     11.78 o
   6   8   7       56.31       69.32      7.16 o
  -7   9   7      344.31      290.70     14.98 o
  -6   9   7      270.65      260.67     17.34 o
  -5   9   7     1176.12     1150.37     27.60 o
  -4   9   7     1373.95     1309.59     33.44 o
  -3   9   7      364.50      384.70     10.65 o
  -2   9   7     1876.67     1841.29     29.13 o
  -1   9   7      254.58      271.96      6.79 o
   0   9   7     1467.75     1460.27     24.01 o
   1   9   7      351.15      320.90      8.07 o
   2   9   7      466.07      459.69      9.33 o
   3   9   7      144.27      156.65      5.51 o
   4   9   7      255.54      250.56      7.60 o
   5   9   7      210.49      190.03     11.94 o
   6   9   7       97.62      126.18      9.32 o
  -7  10   7       78.25       92.43      9.57 o
  -6  10   7        4.35        5.05      5.03 o
  -5  10   7     1020.27     1027.36     23.20 o
  -4  10   7      332.83      327.54     13.23 o
  -3  10   7      524.97      524.71     17.10 o
  -2  10   7      251.70      257.25      8.02 o
  -1  10   7      761.31      759.84     14.38 o
   0  10   7       78.54       81.81      4.23 o
   1  10   7     2291.94     2306.15     36.51 o
   2  10   7      229.23      217.20      6.07 o
   3  10   7     1231.00     1173.92     20.24 o
   4  10   7       86.33       73.82      5.37 o
   5  10   7     1187.65     1101.09     25.67 o
   6  10   7        0.46       -1.63      4.64 o
  -7  11   7        3.45       -1.02      5.38 o
  -6  11   7      440.05      455.53     24.44 o
  -5  11   7       81.67      101.46      7.92 o
  -4  11   7     1049.45     1004.43     27.99 o
  -3  11   7      228.42      233.61     10.94 o
  -2  11   7       34.28       41.99      3.85 o
  -1  11   7       70.94       64.84      3.90 o
   0  11   7     2034.96     2091.06     33.33 o
   1  11   7       78.01       76.44      3.90 o
   2  11   7     1378.30     1397.64     21.66 o
   3  11   7       33.28       37.62      4.04 o
   4  11   7      307.98      307.39     10.18 o
   5  11   7      296.97      289.29     11.64 o
   6  11   7      119.92      100.78     10.03 o
  -7  12   7      191.40      208.81     20.34 o
  -6  12   7        0.34        2.51      5.29 o
  -5  12   7      614.70      597.67     20.59 o
  -4  12   7       20.99       28.41      5.92 o
  -3  12   7      955.07      902.84     29.93 o
  -2  12   7      121.44      135.40      6.99 o
  -1  12   7      639.50      616.09     13.71 o
   0  12   7      393.45      393.88      9.38 o
   1  12   7       54.41       54.51      3.48 o
   2  12   7      587.42      513.03     11.03 o
   3  12   7      354.22      338.68      9.66 o
   4  12   7       29.80       24.01      6.36 o
   5  12   7      248.41      256.92     12.04 o
   6  12   7      185.48      213.55     23.05 o
  -7  13   7        0.02       10.85      8.14 o
  -6  13   7        6.34        2.91      4.43 o
  -5  13   7      150.13      162.55     11.58 o
  -4  13   7      256.85      283.15     13.32 o
  -3  13   7       10.69       26.21      6.36 o
  -2  13   7        3.54       17.39     14.33 o
  -1  13   7       33.20       39.15      3.92 o
   0  13   7     2629.39     2554.18     43.53 o
   1  13   7      129.51      115.70      4.97 o
   2  13   7     1363.36     1295.49     23.47 o
   3  13   7       21.50       34.58      4.18 o
   4  13   7      363.41      334.27     11.01 o
   5  13   7      138.21      147.75      8.48 o
  -6  14   7      139.67      149.07     12.11 o
  -5  14   7      711.59      670.31     22.53 o
  -4  14   7        0.84       23.79      5.63 o
  -3  14   7      297.43      282.81     14.98 o
  -2  14   7      227.78      207.33     14.73 o
  -1  14   7      131.13      146.90      7.58 o
   0  14   7      532.57      519.29     12.82 o
   1  14   7       33.31       36.28      4.37 o
   2  14   7       40.25       31.70      3.87 o
   3  14   7      571.66      523.20     13.87 o
   4  14   7       21.53        8.70      3.98 o
   5  14   7       68.45       65.40      6.27 o
  -6  15   7       43.41       41.15      8.11 o
  -5  15   7        3.45       11.13      5.97 o
  -4  15   7      338.26      321.49     14.54 o
  -3  15   7        2.02        1.67      4.71 o
  -2  15   7      227.36      216.59     12.22 o
  -1  15   7       94.55       96.86      6.73 o
   0  15   7     1054.45     1049.58     23.51 o
   1  15   7      266.29      238.07     10.08 o
   2  15   7      265.99      280.65      9.94 o
   3  15   7       62.81       67.16      5.81 o
   4  15   7      335.20      357.16     11.84 o
   5  15   7       28.02       38.71      7.06 o
  -5  16   7      820.43      791.92     26.12 o
  -4  16   7       86.50       91.16      9.19 o
  -3  16   7      572.96      523.10     22.29 o
  -2  16   7      121.01      130.67     10.17 o
  -1  16   7      462.74      440.73     41.69 o
   0  16   7      129.08      130.01      8.53 o
   1  16   7      147.11      149.52      9.00 o
   2  16   7       66.11       69.05      5.72 o
   3  16   7      229.45      236.80     10.68 o
   4  16   7       76.70       81.65      6.90 o
  -5  17   7        4.95        6.76      6.07 o
  -4  17   7      211.92      200.78     20.16 o
  -3  17   7        7.38        4.73      4.69 o
  -2  17   7      316.39      334.81     21.36 o
  -1  17   7      370.09      374.65     18.89 o
   0  17   7      521.52      576.96     20.46 o
   1  17   7      498.56      451.62     15.70 o
   2  17   7      444.82      487.37     15.14 o
   3  17   7        5.25        2.89      4.36 o
   4  17   7      524.04      492.19     16.38 o
  -4  18   7        1.67        5.93      5.64 o
  -3  18   7      454.63      437.27     26.44 o
  -2  18   7       33.08       50.85     11.53 o
  -1  18   7      792.43      831.37     30.95 o
   0  18   7        0.18        1.36      7.46 o
   1  18   7      186.83      212.20     13.51 o
   2  18   7        7.30        1.26      4.21 o
   3  18   7      282.62      325.60     13.23 o
  -4  19   7      366.50      349.82     24.41 o
  -3  19   7       40.16       35.25     10.17 o
  -2  19   7      388.80      381.00     25.08 o
  -1  19   7        3.19        3.39      7.46 o
   0  19   7      263.61      294.23     23.05 o
   1  19   7       81.57       71.86     13.56 o
   2  19   7      119.13       93.39      9.93 o
  -3  20   7      250.04      261.01     23.05 o
  -2  20   7       45.70       76.61     13.56 o
  -1  20   7      394.03      397.28     27.12 o
   0  20   7       33.67       33.90     11.53 o
   1  20   7       13.77       15.59     10.17 o
  -8   0   8       20.15       16.13      9.93 o
  -6   0   8       45.63      164.65     13.19 o
  -4   0   8      482.59      504.01     21.33 o
  -2   0   8     1203.85     1460.29     66.44 o
   0   0   8     2172.39     4601.39    104.71 o
   2   0   8       32.12        7.21     12.54 o
   4   0   8      824.82      815.22     31.63 o
   6   0   8      402.62      350.84     20.37 o
  -8   1   8       53.44       72.64      9.00 o
  -7   1   8      754.19      741.58     22.64 o
  -6   1   8      157.49      201.01     14.98 o
  -5   1   8      129.97      145.87      8.89 o
  -4   1   8      278.63      292.05     10.73 o
  -3   1   8     1241.39     1152.88     21.83 o
  -2   1   8        6.13       12.66      2.53 o
  -1   1   8     4303.33     6915.95    259.80 o
   0   1   8      488.35      920.59     23.45 o
   1   1   8     1916.93     1807.45     36.60 o
   2   1   8      244.49      288.88     10.50 o
   3   1   8      342.72      322.80     11.78 o
   5   1   8     1014.86      981.35     26.51 o
   7   1   8        3.82        8.17      8.86 o
  -8   2   8      472.36      405.24     52.54 o
  -6   2   8     2177.08     2081.50     47.44 o
  -5   2   8        0.06       11.20      8.14 o
  -4   2   8     1428.21     1475.90     27.84 o
  -3   2   8      315.68      297.51      8.60 o
  -2   2   8     5116.71     5380.36     97.63 o
  -1   2   8      189.53      264.82     11.45 o
   0   2   8     2247.53     3906.45    155.93 o
   1   2   8      542.60      654.14     34.54 o
   2   2   8      647.29      667.93     18.30 o
   3   2   8      431.78      388.33     14.86 o
   4   2   8     1001.99      972.14     25.49 o
   5   2   8       20.43      525.41     36.11 o
   6   2   8      500.60      516.03     25.16 o
   7   2   8        3.08       25.76     13.56 o
  -8   3   8       14.00       18.60     15.59 o
  -7   3   8      379.73      369.43     13.19 o
  -6   3   8       22.52     1149.12     56.27 o
  -5   3   8      733.86      692.73     23.81 o
  -4   3   8        9.09        6.98      3.26 o
  -3   3   8     2254.45     2150.99     38.18 o
  -2   3   8      772.85      750.05     15.48 o
  -1   3   8      962.83      998.79     19.53 o
   0   3   8      320.96      358.31     10.34 o
   1   3   8     2398.37     2408.16     64.00 o
   2   3   8      363.58      356.35     11.70 o
   3   3   8      725.21      725.43     19.99 o
   4   3   8        0.44       17.86      5.37 o
   5   3   8      765.79      828.68     54.21 o
   6   3   8      153.48      184.40     23.05 o
   7   3   8      165.35      148.47     22.37 o
  -8   4   8      434.92      446.55     25.48 o
  -7   4   8      360.87      338.91     17.22 o
  -6   4   8     1294.90     1219.43     34.92 o
  -5   4   8      203.50      256.24     21.09 o
  -4   4   8      367.05      358.56      9.64 o
  -3   4   8        1.55        7.29      2.01 o
  -2   4   8     3641.25     3483.76     59.36 o
  -1   4   8      205.39      215.48      6.70 o
   0   4   8     2787.17     2673.80     51.47 o
   1   4   8       43.38       52.74      4.23 o
   2   4   8     1048.29      952.36     20.01 o
   3   4   8     1857.53     1787.89     34.22 o
   4   4   8     2035.20     1983.88     41.60 o
   5   4   8      544.70      516.15     20.03 o
   6   4   8      282.05      294.67     18.68 o
   7   4   8      130.83      132.93     14.57 o
  -8   5   8        0.70       -3.08      8.30 o
  -7   5   8      178.90      200.38     17.74 o
  -6   5   8      471.16      499.56     35.69 o
  -5   5   8      214.85      190.76      8.80 o
  -4   5   8      291.00      293.21      8.79 o
  -3   5   8     1659.74     1584.35     29.43 o
  -2   5   8      570.08      531.19     12.15 o
  -1   5   8     1567.26     1401.20     26.28 o
   0   5   8     1103.88     1056.64     23.09 o
   1   5   8     3352.08     3172.20     55.55 o
   2   5   8        3.98        4.80      2.49 o
   3   5   8      312.70      333.51     15.11 o
   4   5   8      297.26      314.57     17.91 o
   6   5   8      132.71      155.66     15.09 o
  -8   6   8      355.52      310.50     30.51 o
  -7   6   8      167.91      174.71     17.92 o
  -6   6   8     1090.49     1055.17     25.74 o
  -5   6   8       31.38       30.79      4.48 o
  -4   6   8     1063.24     1043.34     21.20 o
  -3   6   8        8.36       10.57      2.56 o
  -2   6   8      845.69      822.62     17.19 o
  -1   6   8      201.84      215.88      5.60 o
   0   6   8      955.22      921.30     16.17 o
   1   6   8     1569.50     1612.72     26.39 o
   2   6   8     1842.70     1746.01     33.09 o
   3   6   8     1436.75     1400.92     31.17 o
   4   6   8     1767.17     1696.71     33.75 o
   5   6   8      562.79      632.66     30.97 o
   6   6   8      572.74      575.51     21.15 o
  -7   7   8      365.35      322.76     21.91 o
  -6   7   8      250.99      272.70     11.37 o
  -5   7   8     1084.60     1011.81     29.00 o
  -4   7   8      782.61      781.86     19.20 o
  -3   7   8     1743.84     1691.73     31.59 o
  -2   7   8        6.70        7.16      2.31 o
  -1   7   8     1098.93     1064.03     19.16 o
   0   7   8      628.13      620.18     12.04 o
   1   7   8      523.45      500.49     10.72 o
   2   7   8     1019.58      997.54     18.40 o
   3   7   8      285.46      281.70      9.54 o
   4   7   8       79.30       63.56      5.83 o
   5   7   8      462.85      453.31     17.47 o
   6   7   8      699.29      617.47     26.83 o
  -7   8   8      465.49      439.75     32.20 o
  -6   8   8        7.80       16.68      4.57 o
  -5   8   8      151.09      158.20     13.32 o
  -4   8   8      697.42      686.92     20.73 o
  -3   8   8      196.83      215.05      7.39 o
  -2   8   8      544.22      507.93     12.35 o
  -1   8   8      686.16      698.42     14.18 o
   0   8   8     2202.34     2130.53     33.61 o
   1   8   8     3445.12     3386.45     51.62 o
   2   8   8     1943.97     1849.41     30.51 o
   3   8   8     2034.15     1885.03     31.64 o
   4   8   8        3.40        4.15      4.55 o
   5   8   8      422.29      416.64     23.08 o
   6   8   8       74.28       72.28     11.26 o
  -7   9   8      237.82      252.56     22.71 o
  -6   9   8        5.90        5.44      5.03 o
  -5   9   8     1541.44     1503.59     38.30 o
  -4   9   8      212.04      212.04     10.36 o
  -3   9   8      850.68      838.48     23.52 o
  -2   9   8      145.19      139.55      6.36 o
  -1   9   8       65.17       71.00      3.76 o
   0   9   8      769.19      731.08     13.85 o
   1   9   8        4.87        9.69      2.45 o
   2   9   8       10.33       14.23      2.91 o
   3   9   8      911.39      870.20     17.27 o
   4   9   8       62.56       55.45      5.20 o
   5   9   8     1271.34     1169.45     51.52 o
   6   9   8        0.62       -0.59      7.14 o
  -7  10   8       96.15       70.05      9.10 o
  -6  10   8       32.55       41.16      7.02 o
  -5  10   8       43.05       60.02      7.32 o
  -4  10   8      714.88      716.43     21.87 o
  -3  10   8       39.97       44.14      5.71 o
  -2  10   8      143.67      155.50     12.04 o
  -1  10   8      176.01      166.20      6.65 o
   0  10   8      817.49      800.68     15.06 o
   1  10   8      173.59      162.14      6.11 o
   2  10   8      646.07      625.28     13.38 o
   3  10   8      751.73      781.07     17.42 o
   4  10   8       24.00       26.66      5.58 o
   5  10   8      104.55      103.05     16.27 o
   6  10   8      106.55      103.73     17.63 o
  -7  11   8      120.29      151.18     16.95 o
  -6  11   8       62.42       71.44      8.71 o
  -5  11   8      484.93      463.91     21.69 o
  -4  11   8        0.19        2.00      3.92 o
  -3  11   8      327.62      278.87     12.42 o
  -2  11   8       19.62       30.27      6.01 o
  -1  11   8      342.48      330.00      9.78 o
   0  11   8       23.11       29.17      3.03 o
   1  11   8      866.37      913.05     17.18 o
   2  11   8        1.33        1.95      2.92 o
   3  11   8      961.81      962.32     19.00 o
   4  11   8        0.02        1.93      3.39 o
   5  11   8      160.15      169.31      8.84 o
  -7  12   8       55.99       37.96     10.85 o
  -6  12   8        2.92        6.14      5.33 o
  -5  12   8       17.15       22.65      5.87 o
  -4  12   8      320.36      302.02     13.73 o
  -3  12   8       13.55       12.94      4.77 o
  -2  12   8       96.55      120.65     11.83 o
  -1  12   8       16.71       22.02      4.25 o
   0  12   8      348.02      393.13      9.50 o
   1  12   8        7.55        8.90      2.75 o
   2  12   8      400.36      428.56     10.81 o
   3  12   8        1.89        8.25      3.25 o
   4  12   8      441.13      417.15     12.52 o
   5  12   8       12.60       14.83      4.71 o
  -6  13   8       13.90        2.84      6.61 o
  -5  13   8      493.36      498.33     18.78 o
  -4  13   8      152.53      142.93     12.29 o
  -3  13   8      249.93      238.61     13.79 o
  -2  13   8      120.55      132.60     10.64 o
  -1  13   8      338.89      306.75     11.35 o
   0  13   8        0.23        1.21      2.61 o
   1  13   8     1250.16     1247.15     22.49 o
   2  13   8        1.72        7.71      3.01 o
   3  13   8     1008.52      933.01     20.55 o
   4  13   8       51.84       70.76      6.07 o
   5  13   8       12.77       15.66      4.60 o
  -6  14   8      883.74      878.32     29.49 o
  -5  14   8        0.58        3.27      5.29 o
  -4  14   8     3624.70     3316.52     88.70 o
  -3  14   8      152.17      161.19     12.79 o
  -2  14   8     3982.30     3566.22     80.17 o
  -1  14   8        0.00        3.28      4.16 o
   0  14   8     3079.52     2693.90     54.78 o
   1  14   8        2.40        3.79      3.17 o
   2  14   8      756.87      676.82     14.88 o
   3  14   8      281.07      286.30     10.23 o
   4  14   8      439.23      434.72     14.33 o
   5  14   8        0.05        7.14      5.56 o
  -6  15   8       62.77       62.37     12.20 o
  -5  15   8      207.36      215.82     13.91 o
  -4  15   8       15.59       21.02      7.06 o
  -3  15   8        5.43        7.81      5.84 o
  -2  15   8       16.39       18.86      5.45 o
  -1  15   8      186.01      203.43     11.96 o
   0  15   8      180.11      148.63     10.31 o
   1  15   8      322.79      330.04     12.70 o
   2  15   8      211.91      194.61      8.54 o
   3  15   8     1075.92     1062.67     23.05 o
   4  15   8       36.65       35.26      6.75 o
  -5  16   8        0.84        3.51      5.54 o
  -4  16   8      290.84      300.92     14.51 o
  -3  16   8      359.22      350.03     18.18 o
  -2  16   8       30.13       43.86      7.06 o
  -1  16   8       25.23       34.99      7.14 o
   0  16   8       61.24       99.49     10.75 o
   1  16   8       34.54       41.50      7.90 o
   2  16   8       60.03       85.73      7.15 o
   3  16   8      148.99      142.71      8.98 o
   4  16   8       17.38       17.27      5.68 o
  -5  17   8       82.60       75.73      9.52 o
  -4  17   8       20.23       28.29      6.64 o
  -3  17   8       22.77       19.26     11.19 o
  -2  17   8      119.88       81.35     12.88 o
  -1  17   8      825.48      809.82     69.49 o
   0  17   8       33.85       35.93     10.85 o
   1  17   8       68.15       76.61     12.88 o
   2  17   8      491.68      573.54     21.01 o
   3  17   8      400.62      394.29     14.05 o
  -4  18   8      266.76      258.37     14.97 o
  -3  18   8       22.11       11.53      8.14 o
  -2  18   8      104.74      118.64     15.59 o
  -1  18   8       42.63       46.78     10.85 o
   0  18   8      151.52      162.03     18.30 o
   1  18   8       65.12       71.86     14.24 o
   2  18   8      216.66      215.59     22.37 o
   3  18   8      221.02      271.18     25.76 o
  -3  19   8      421.66      412.19     26.44 o
  -2  19   8      103.44      148.47     17.63 o
  -1  19   8      547.72      526.09     30.51 o
   0  19   8      152.26      130.17     16.95 o
   1  19   8        3.42        0.00      8.81 o
   2  19   8       21.63       23.73     10.85 o
  -2  20   8      176.03      181.01     20.34 o
  -1  20   8      324.32      403.38     27.80 o
   0  20   8      398.48      400.67     27.80 o
  -7   0   9      538.92      572.31     33.56 o
  -5   0   9      132.83      151.70     13.32 o
  -3   0   9      543.07      499.31     21.09 o
  -1   0   9      144.15      157.96     14.91 o
   1   0   9       25.05       36.30      7.46 o
   3   0   9        5.11        7.75      7.46 o
   5   0   9       51.57       68.85     10.23 o
  -8   1   9        5.18       11.49      6.77 o
  -7   1   9       49.66      173.25     46.78 o
  -6   1   9       92.71      138.84     25.85 o
  -5   1   9       67.82      103.13     12.88 o
  -4   1   9      472.44      437.35     14.05 o
  -3   1   9        8.08       26.58      4.20 o
  -2   1   9       14.74       10.43      3.13 o
  -1   1   9       91.53      170.11     14.50 o
   0   1   9     2171.71     3492.03     80.32 o
   1   1   9       85.35      113.39      5.67 o
   2   1   9       81.44       74.40      6.25 o
   3   1   9      132.30      143.46     10.29 o
   4   1   9     1264.35     1186.90     35.07 o
   6   1   9      497.28      504.50     41.69 o
  -8   2   9      128.66      153.87     20.68 o
  -7   2   9      289.66      307.66     13.95 o
  -6   2   9       69.95      167.38     12.38 o
  -5   2   9      426.73      445.65     14.91 o
  -4   2   9      508.43      478.01     19.37 o
  -3   2   9     1208.97     1035.24     49.31 o
  -2   2   9       37.57       55.07      3.78 o
  -1   2   9       62.71       70.50      6.98 o
   0   2   9      345.04      392.02     31.19 o
   1   2   9       26.45       20.43      3.18 o
   2   2   9      294.77      252.90      8.82 o
   3   2   9        9.38       15.35      4.66 o
   4   2   9     1227.07     1156.01     34.57 o
   5   2   9      964.61      896.48     25.32 o
   6   2   9       96.09      201.11     52.54 o
  -8   3   9      537.32      472.84     31.86 o
  -7   3   9        0.89      195.93     24.41 o
  -6   3   9      904.85      882.52     29.08 o
  -4   3   9      168.56      185.80      9.21 o
  -3   3   9       39.06       47.28      3.70 o
  -2   3   9      633.23      611.94     13.54 o
  -1   3   9       52.19       87.86      8.53 o
   0   3   9     1775.22     1796.64     46.57 o
   1   3   9      208.78      199.07     10.08 o
   2   3   9      816.09      795.78     18.00 o
   3   3   9        4.28        3.36      3.12 o
   4   3   9      170.25      163.60     14.36 o
   5   3   9        2.28      454.22     33.90 o
   6   3   9      190.23      174.68     16.30 o
  -8   4   9       58.05       60.39     13.36 o
  -7   4   9      645.33      615.67     24.22 o
  -5   4   9      847.22      796.13     25.94 o
  -4   4   9       33.86       44.08      4.14 o
  -3   4   9      997.93     1006.78     20.29 o
  -2   4   9     1072.57     1049.17     20.79 o
  -1   4   9     1119.53     1138.28     22.46 o
   0   4   9       40.82       39.45      4.65 o
   1   4   9      297.12      295.22      9.12 o
   2   4   9       55.12       64.20      5.81 o
   3   4   9       63.34       76.00      5.79 o
   4   4   9        8.26       17.48      6.46 o
   5   4   9      637.30      759.79     83.14 o
   6   4   9        7.49       22.74     10.17 o
  -8   5   9      125.02      129.16     22.71 o
  -7   5   9       23.44       33.90     13.56 o
  -6   5   9      269.60      238.07     18.23 o
  -5   5   9        0.45        6.03      7.00 o
  -4   5   9     1131.50     1055.16     21.54 o
  -3   5   9      262.65      258.79      8.06 o
  -2   5   9     1664.06     1575.06     29.68 o
  -1   5   9      501.46      480.23     11.73 o
   0   5   9      863.93      827.05     19.34 o
   1   5   9      265.58      264.69      8.66 o
   2   5   9     1995.99     1846.57     38.87 o
   3   5   9     1684.54     1656.36     38.48 o
   4   5   9     1465.63     1400.43     29.19 o
   5   5   9      916.59     1032.09     37.93 o
   6   5   9      237.47      244.22     15.22 o
  -7   6   9      114.81      138.30     15.93 o
  -6   6   9        8.73       21.69      8.30 o
  -5   6   9      641.33      649.33     22.84 o
  -4   6   9        0.76        7.43      2.77 o
  -3   6   9     3429.81     3407.02     59.11 o
  -2   6   9      310.96      285.22      8.65 o
  -1   6   9     9052.75     8210.69    135.98 o
   0   6   9       57.01       54.84      4.41 o
   1   6   9    10522.28     9909.98    163.87 o
   2   6   9      107.83      117.39      6.86 o
   3   6   9     2852.45     2649.65     53.80 o
   4   6   9      355.60      343.10     11.48 o
   5   6   9      626.09      640.25     28.83 o
   6   6   9       71.67       67.07      9.06 o
  -7   7   9       83.57       78.35     13.12 o
  -6   7   9      384.36      345.17     21.51 o
  -5   7   9        8.54        7.51      3.98 o
  -4   7   9     1067.29     1018.59     23.66 o
  -3   7   9       20.65       23.88      3.37 o
  -2   7   9      420.91      416.92     10.94 o
  -1   7   9      967.04      862.73     26.81 o
   0   7   9       37.45       43.90      3.30 o
   1   7   9     6841.11     6502.53     95.40 o
   2   7   9       30.12       28.42      3.96 o
   3   7   9     2854.91     2642.56     54.00 o
   4   7   9      188.61      172.54     10.11 o
   5   7   9      406.33      371.86     16.12 o
   6   7   9      371.27      359.76     20.75 o
  -7   8   9      273.48      283.66     21.80 o
  -6   8   9        7.08        6.10     10.85 o
  -5   8   9       17.80       19.00      4.81 o
  -4   8   9        3.43       14.24      4.95 o
  -3   8   9      226.16      243.39      9.96 o
  -2   8   9      453.12      466.86     12.05 o
  -1   8   9     2413.60     2284.47     45.56 o
   0   8   9        0.07       -1.74      2.44 o
   1   8   9      701.32      684.15     13.68 o
   2   8   9      265.79      234.81      7.40 o
   3   8   9       27.43       17.84      3.98 o
   4   8   9       75.07       78.63     12.20 o
   5   8   9       10.28       18.03      6.34 o
   6   8   9       22.74       29.83     12.88 o
  -7   9   9        9.23       20.47      9.61 o
  -6   9   9      255.41      249.50     18.71 o
  -5   9   9       40.22       52.75      8.98 o
  -4   9   9      627.67      659.78     20.56 o
  -3   9   9       18.64       31.59      4.93 o
  -2   9   9      183.32      210.78      7.79 o
  -1   9   9       91.55      101.55      5.88 o
   0   9   9      163.54      160.26      7.22 o
   1   9   9      928.48      912.08     17.20 o
   2   9   9       12.96       13.50      2.97 o
   3   9   9     1312.93     1292.18     23.70 o
   4   9   9        3.58        5.10      6.32 o
   5   9   9      751.89      707.81     29.49 o
   6   9   9      256.34      254.91     25.08 o
  -6  10   9        0.13        1.36     10.17 o
  -5  10   9       21.76       19.71      5.93 o
  -4  10   9       28.70       43.20      6.19 o
  -3  10   9      222.15      219.09     10.77 o
  -2  10   9     1253.13     1232.66     31.20 o
  -1  10   9      208.64      205.39      7.74 o
   0  10   9       56.50       55.37      4.73 o
   1  10   9     1020.39      991.16     18.54 o
   2  10   9        5.62        5.35      2.75 o
   3  10   9     1720.72     1630.04     30.76 o
   4  10   9        5.43        1.10      6.18 o
   5  10   9       45.19       42.13     10.85 o
  -6  11   9        4.43        1.88      5.21 o
  -5  11   9      136.20      172.09     13.65 o
  -4  11   9      983.21      982.03     29.16 o
  -3  11   9       66.14       56.05      6.76 o
  -2  11   9      815.31      821.11     27.66 o
  -1  11   9      127.36      123.15      9.10 o
   0  11   9      236.46      255.32      8.88 o
   1  11   9      500.13      487.59     11.31 o
   2  11   9      808.07      800.51     16.32 o
   3  11   9      202.07      219.01      9.86 o
   4  11   9      339.11      358.84     14.22 o
   5  11   9      212.68      219.32     28.13 o
  -6  12   9       46.34       44.03      7.72 o
  -5  12   9      507.90      514.50     22.32 o
  -4  12   9       11.53        8.53      5.39 o
  -3  12   9      233.77      242.87     12.16 o
  -2  12   9      146.09      138.22      9.70 o
  -1  12   9     1148.57     1135.24     26.61 o
   0  12   9       13.34       13.16      3.43 o
   1  12   9     1044.53     1036.01     22.56 o
   2  12   9       77.72       69.22      5.50 o
   3  12   9      709.68      688.92     20.10 o
   4  12   9      112.27      121.91      9.35 o
   5  12   9       43.19       33.32      9.27 o
  -6  13   9      318.23      290.53     19.32 o
  -5  13   9        5.32       13.73      6.53 o
  -4  13   9     1464.91     1345.88     42.10 o
  -3  13   9        3.52        5.74      7.12 o
  -2  13   9      832.01      775.13     23.75 o
  -1  13   9       39.37       39.65      6.18 o
   0  13   9      148.04      170.63      9.21 o
   1  13   9       75.13       83.00      6.30 o
   2  13   9      897.29      947.56     22.05 o
   3  13   9       58.66       60.42      6.85 o
   4  13   9       63.53       69.24      7.56 o
   5  13   9        0.67        3.39     10.85 o
  -6  14   9       37.98       60.34     12.20 o
  -5  14   9      865.47      857.61     35.63 o
  -4  14   9       41.07       53.47      9.49 o
  -3  14   9      905.59      907.51     31.41 o
  -2  14   9      155.62      162.96     11.11 o
  -1  14   9     1639.18     1545.60     39.47 o
   0  14   9        2.42        7.62      4.07 o
   1  14   9      484.29      453.70     17.25 o
   2  14   9       79.90       86.25     10.03 o
   3  14   9      874.48      888.14     24.47 o
   4  14   9        0.69       -2.58      4.48 o
  -5  15   9       81.10       83.31      9.73 o
  -4  15   9      678.16      628.74     25.95 o
  -3  15   9       32.21       34.15      7.59 o
  -2  15   9      701.00      676.66     22.41 o
  -1  15   9       58.28       62.16      7.72 o
   0  15   9     1026.17     1004.58     34.20 o
   1  15   9        3.56        3.02      5.21 o
   2  15   9      943.19      905.73     42.71 o
   3  15   9        1.01       -7.46      8.14 o
   4  15   9       16.57       22.10      6.07 o
  -5  16   9      451.03      455.95     19.73 o
  -4  16   9      234.79      250.64     16.63 o
  -3  16   9      475.17      485.28     21.99 o
  -2  16   9       13.31       18.94      7.27 o
  -1  16   9      694.54      718.98     50.85 o
   0  16   9       94.64       94.70     14.58 o
   1  16   9      172.73      170.05     13.99 o
   2  16   9       25.58       33.90     10.85 o
   3  16   9      591.29      615.57     35.25 o
  -4  17   9       49.54       53.05      7.97 o
  -3  17   9       25.88       38.14      8.77 o
  -2  17   9      149.51      203.38     19.66 o
  -1  17   9       18.11       12.20      7.46 o
   0  17   9      420.68      410.83     26.44 o
   1  17   9       18.10       33.90     10.85 o
   2  17   9      259.30      307.11     24.41 o
   3  17   9        1.59        6.78     10.17 o
  -3  18   9       73.34       73.22     12.88 o
  -2  18   9      225.15      279.31     21.69 o
  -1  18   9      456.61      528.12     30.51 o
   0  18   9        0.20       -4.75      7.46 o
   1  18   9      415.37      468.46     29.83 o
   2  18   9        0.10        0.00      8.81 o
  -2  19   9      179.04      145.76     17.63 o
  -1  19   9        1.52        8.14      8.14 o
   0  19   9       76.83       54.91     12.88 o
   1  19   9       18.85       40.68     12.20 o
  -8   0  10        4.73        3.18      8.96 o
  -6   0  10      360.00      629.48     27.75 o
  -4   0  10     1402.47     1336.55     46.01 o
  -2   0  10     3460.03     3357.18    141.69 o
   0   0  10     2508.62     4283.48     89.57 o
   2   0  10       29.09       31.86     10.17 o
   4   0  10     1503.01     1483.25    127.79 o
   6   0  10      560.11      608.12     41.35 o
  -8   1  10      106.44      107.21     10.74 o
  -7   1  10      690.98      662.98     21.54 o
  -6   1  10      359.86      689.47     60.88 o
  -5   1  10      552.92      525.88     16.83 o
  -4   1  10      918.56      927.08     24.32 o
  -3   1  10      183.81      173.25      8.69 o
  -2   1  10      563.38      627.14     40.82 o
  -1   1  10      805.30      722.04     32.88 o
   0   1  10       33.78      128.18      8.09 o
   1   1  10     3711.74     4436.89    180.44 o
   2   1  10      129.47      115.97      7.42 o
   3   1  10      523.39      524.89     19.69 o
   4   1  10      245.74      204.74     21.02 o
   5   1  10     1035.69     1054.78     33.39 o
   6   1  10      186.82      281.36     65.42 o
  -8   2  10      382.46      342.15     34.58 o
  -7   2  10       19.25      602.01     41.35 o
  -6   2  10     1379.96     1513.30     79.55 o
  -5   2  10      230.04      325.95     29.81 o
  -4   2  10     1504.11     1453.81     34.65 o
  -3   2  10      502.18      439.26     14.24 o
  -2   2  10     1317.47     1298.71     35.99 o
  -1   2  10       84.90      126.28     16.98 o
   0   2  10     3879.02     5710.81    164.67 o
   1   2  10        5.81        9.37      2.82 o
   2   2  10     1085.18     1067.25     22.68 o
   3   2  10       69.45       94.59      7.24 o
   4   2  10     1574.38     1522.93     37.61 o
   5   2  10       25.01      590.39     27.32 o
   6   2  10      190.60      231.48     18.93 o
  -8   3  10       86.03      109.74     16.28 o
  -7   3  10      879.45      812.91     30.19 o
  -5   3  10      558.51      533.41     19.36 o
  -4   3  10        0.71        2.86      3.59 o
  -3   3  10     2095.50     2002.31     45.07 o
  -2   3  10      724.12      647.97     18.84 o
  -1   3  10     2040.07     2144.76     91.32 o
   0   3  10        2.34       11.50      2.97 o
   1   3  10     1303.24     1322.42     32.63 o
   2   3  10       29.20       43.71      4.59 o
   3   3  10      748.89      724.99     17.74 o
   4   3  10       75.55       79.27     15.25 o
   5   3  10     1034.59      993.80     26.07 o
   6   3  10      194.10      182.76     17.26 o
  -7   4  10        5.00       17.29      9.55 o
  -6   4  10      469.09      454.46     23.49 o
  -5   4  10      112.98      143.19     15.59 o
  -4   4  10      632.73      583.29     17.68 o
  -3   4  10       60.26       62.13      6.04 o
  -2   4  10      293.75      278.79     10.91 o
  -1   4  10       17.01       18.93      3.17 o
   0   4  10     3248.67     3199.86     56.31 o
   1   4  10        8.61       12.36      3.11 o
   2   4  10      687.63      649.32     15.98 o
   3   4  10       21.28       43.59      5.84 o
   4   4  10      242.35      237.35     11.22 o
   5   4  10       96.81      140.33     19.66 o
   6   4  10      231.88      257.90     26.10 o
  -7   5  10      967.36      916.58     53.56 o
  -6   5  10       29.35       39.64     31.52 o
  -5   5  10     1638.10     1532.77     43.50 o
  -4   5  10      225.58      210.77     10.35 o
  -3   5  10     2963.97     2844.57     61.25 o
  -2   5  10      728.45      690.60     15.55 o
  -1   5  10      564.80      513.70     12.65 o
   0   5  10        0.37        0.20      2.34 o
   1   5  10       70.85       73.37      5.50 o
   2   5  10      251.99      241.35      9.93 o
   3   5  10      360.84      367.54     11.68 o
   4   5  10       23.25       19.07      4.94 o
   5   5  10      327.13      340.43     15.63 o
   6   5  10        0.68       11.53     14.91 o
  -7   6  10      306.57      296.63     20.75 o
  -6   6  10      213.01      227.72     19.64 o
  -5   6  10        1.29       18.24      7.81 o
  -4   6  10      743.89      726.09     24.30 o
  -3   6  10       11.78       21.43      3.37 o
  -2   6  10     1964.38     1928.72     35.78 o
  -1   6  10      316.79      307.84      9.34 o
   0   6  10     2822.48     2753.63     54.30 o
   1   6  10       76.54       81.84      7.74 o
   2   6  10      830.01      761.92     18.20 o
   3   6  10      303.55      281.51     16.05 o
   4   6  10      185.81      190.04     11.55 o
   5   6  10      182.88      217.55     16.78 o
   6   6  10      145.74      136.23     14.36 o
  -7   7  10      159.16      150.59     18.98 o
  -6   7  10      147.68      162.71     25.08 o
  -5   7  10      503.21      470.65     33.56 o
  -4   7  10        0.00       -1.78      4.57 o
  -3   7  10      802.54      798.52     17.89 o
  -2   7  10      837.11      811.47     17.87 o
  -1   7  10      370.57      361.86     10.47 o
   0   7  10      262.05      240.10      8.47 o
   1   7  10     1161.06     1116.86     23.59 o
   2   7  10      995.64      966.56     21.55 o
   3   7  10     1325.18     1262.17     29.93 o
   4   7  10       32.20       44.51     11.53 o
   5   7  10      830.76      785.52     25.41 o
  -7   8  10       38.18       26.50     10.90 o
  -6   8  10      217.27      228.47     28.47 o
  -5   8  10       67.22       72.56     11.74 o
  -4   8  10      232.68      222.23     18.14 o
  -3   8  10       26.68       27.66      3.79 o
  -2   8  10      594.09      552.65     13.78 o
  -1   8  10        5.23       10.77      3.43 o
   0   8  10      140.37      152.91      7.60 o
   1   8  10      230.08      220.24      8.55 o
   2   8  10     1565.11     1504.04     30.58 o
   3   8  10       61.90       69.96      6.08 o
   4   8  10     1277.47     1199.19     39.06 o
   5   8  10       45.72       52.10     10.03 o
  -6   9  10        3.60       -6.10     10.17 o
  -5   9  10      421.65      431.85     35.25 o
  -4   9  10      149.99      144.26     11.38 o
  -3   9  10     1022.79     1022.82     27.80 o
  -2   9  10        0.18        1.33      2.65 o
  -1   9  10     1346.96     1302.94     28.67 o
   0   9  10      258.50      228.93      8.49 o
   1   9  10     1493.36     1452.12     29.29 o
   2   9  10        3.24        8.00      3.65 o
   3   9  10      516.61      525.20     15.01 o
   4   9  10        8.59       26.19      6.52 o
   5   9  10      151.28      169.82     15.53 o
  -6  10  10      362.80      383.04     35.25 o
  -5  10  10        5.89        5.42     11.53 o
  -4  10  10      848.06      829.76     24.76 o
  -3  10  10       51.32       50.84      6.32 o
  -2  10  10     1089.56     1044.04     27.60 o
  -1  10  10      169.02      162.51      7.75 o
   0  10  10      114.40      119.76      6.92 o
   1  10  10        0.87        3.56      3.61 o
   2  10  10     1326.97     1291.75     27.44 o
   3  10  10      106.50       98.73      9.17 o
   4  10  10      817.99      795.53     30.28 o
   5  10  10       50.71       46.10     13.56 o
  -6  11  10        0.22       -0.75      8.47 o
  -5  11  10      153.03      153.89     23.73 o
  -4  11  10        0.09        1.95      4.39 o
  -3  11  10      525.89      513.64     18.08 o
  -2  11  10        2.35        1.02      4.18 o
  -1  11  10      641.37      613.57     17.27 o
   0  11  10       10.94       11.04      3.34 o
   1  11  10      445.36      426.79     12.63 o
   2  11  10      554.80      522.25     16.32 o
   3  11  10      760.87      709.45     27.31 o
   4  11  10       24.97       52.82      9.82 o
   5  11  10       54.26       69.83     14.91 o
  -6  12  10      141.18      135.96     16.21 o
  -5  12  10       21.78       21.69     14.24 o
  -4  12  10      772.52      750.74     40.68 o
  -3  12  10        0.80        2.56      4.27 o
  -2  12  10      588.29      533.96     18.58 o
  -1  12  10        3.51        0.62      3.56 o
   0  12  10       68.18       57.04      5.98 o
   1  12  10       13.30       21.02      4.28 o
   2  12  10      251.40      226.29     11.04 o
   3  12  10      342.61      327.38     17.93 o
   4  12  10       28.41       30.80     14.24 o
  -5  13  10      169.23      213.55     28.47 o
  -4  13  10      309.87      289.79     16.30 o
  -3  13  10      696.62      660.02     25.46 o
  -2  13  10        3.60        6.98      4.50 o
  -1  13  10     1060.83     1032.93     29.20 o
   0  13  10        0.62        0.83      3.65 o
   1  13  10      262.54      262.90     11.30 o
   2  13  10      250.91      283.39     16.95 o
   3  13  10      918.68      988.40     36.95 o
   4  13  10      285.65      322.62     19.58 o
  -5  14  10        0.01        3.10      7.80 o
  -4  14  10      475.97      476.91     21.57 o
  -3  14  10        7.75        4.45      5.32 o
  -2  14  10      115.86      138.91     11.88 o
  -1  14  10       47.46       51.65      7.14 o
   0  14  10       87.55      117.76      8.40 o
   1  14  10       49.05       36.89      7.81 o
   2  14  10      721.96      750.48     37.29 o
   3  14  10       46.02       60.69      9.75 o
   4  14  10       91.09       78.06     11.39 o
  -5  15  10      230.97      210.08     14.13 o
  -4  15  10      324.39      295.01     17.76 o
  -3  15  10      441.33      436.82     20.44 o
  -2  15  10      358.96      300.13     21.69 o
  -1  15  10     1098.59     1060.32     35.83 o
   0  15  10       17.69       25.96      7.33 o
   1  15  10      233.01      216.18     15.62 o
   2  15  10      195.26      278.64     24.41 o
   3  15  10      186.17      184.40     21.02 o
  -4  16  10      103.25       97.12     11.69 o
  -3  16  10       97.99       77.36     10.26 o
  -2  16  10      221.03      206.25     15.55 o
  -1  16  10      112.95      123.39     15.59 o
   0  16  10        3.67       -4.75      7.46 o
   1  16  10       11.20       17.63      9.49 o
   2  16  10      162.41      129.49     17.63 o
   3  16  10       45.53       36.61     12.20 o
  -4  17  10       38.62       29.35      8.28 o
  -3  17  10        8.32       17.07      7.06 o
  -2  17  10        0.30       10.17      8.14 o
  -1  17  10      293.84      299.65     22.37 o
   0  17  10       94.46       94.23     14.24 o
   1  17  10      322.40      315.24     23.73 o
   2  17  10        4.93        7.46      9.49 o
  -3  18  10        2.09       -2.71      6.78 o
  -2  18  10      558.74      532.86     30.51 o
  -1  18  10        3.88       19.66      8.81 o
   0  18  10      179.96      182.37     19.66 o
   1  18  10        0.27        4.75      8.81 o
  -7   0  11      344.24      395.92     33.90 o
  -5   0  11      522.78      469.14     23.22 o
  -3   0  11      284.55      285.41     16.30 o
  -1   0  11      362.48      584.48     71.86 o
   1   0  11      324.36      404.70     36.10 o
   3   0  11      741.05      724.87     31.15 o
   5   0  11     1698.72     1528.77     77.29 o
  -8   1  11       13.58        4.07     15.59 o
  -7   1  11        0.11      248.98     56.61 o
  -6   1  11       20.05       33.93      8.96 o
  -5   1  11       18.44       25.76     11.53 o
  -4   1  11      640.76      561.24     17.63 o
  -3   1  11       29.29       32.98      5.16 o
  -2   1  11      155.12      168.41     14.58 o
  -1   1  11        2.93        2.43      2.95 o
   0   1  11     3397.55     4955.40    118.20 o
   1   1  11       35.50       44.92      8.39 o
   2   1  11      733.07      694.94     18.64 o
   3   1  11      181.55      180.39     12.59 o
   4   1  11      215.01      235.66     12.50 o
  -7   2  11      354.53      337.83     22.77 o
  -6   2  11      611.80      665.95     45.65 o
  -5   2  11      342.60      284.85     14.03 o
  -4   2  11       28.63       41.40      7.52 o
  -3   2  11      323.02      322.40     12.28 o
  -2   2  11       23.14       20.73      4.65 o
  -1   2  11      704.02      986.16     47.85 o
   0   2  11      114.55      159.67     22.77 o
   1   2  11     1511.71     1498.16     41.78 o
   2   2  11      310.34      284.68     10.93 o
   3   2  11      560.21      533.33     14.92 o
   4   2  11      159.68      188.03     10.54 o
   5   2  11      520.64      474.23     24.93 o
  -7   3  11       13.13       82.71     19.66 o
  -6   3  11      808.21     1100.94     46.78 o
  -5   3  11       63.92       84.40     10.78 o
  -4   3  11      942.62      876.07     24.03 o
  -3   3  11      370.98      365.17     13.37 o
  -2   3  11      194.24      232.86     10.23 o
  -1   3  11       86.45       89.60      7.26 o
   0   3  11      344.59      406.14     20.84 o
   1   3  11       54.67       73.35      6.26 o
   2   3  11      150.46      138.00      8.31 o
   3   3  11        9.43        6.17      3.45 o
   4   3  11       88.49      113.94     10.86 o
   5   3  11       29.54       51.84     21.02 o
  -7   4  11      247.97      254.91     32.54 o
  -6   4  11      312.00      661.49    100.00 o
  -5   4  11      386.27      377.91     20.82 o
  -4   4  11      123.55      124.68      8.83 o
  -3   4  11      284.40      291.76     14.09 o
  -2   4  11        0.04        5.99      3.71 o
  -1   4  11       26.70       31.51      5.00 o
   0   4  11      216.33      253.69     21.47 o
   1   4  11      878.31      865.58     23.43 o
   2   4  11      220.84      209.47      8.65 o
   3   4  11       70.68       90.77      7.98 o
   4   4  11      315.58      348.21     28.30 o
   5   4  11       46.90       43.88      7.83 o
  -6   5  11      211.10      225.08     28.47 o
  -5   5  11      406.49      426.95     18.45 o
  -4   5  11      309.29      277.56     11.70 o
  -3   5  11     1734.90     1668.12     39.29 o
  -2   5  11      794.70      753.57     21.26 o
  -1   5  11     2165.27     2062.19     46.77 o
   0   5  11      647.74      621.64     16.52 o
   1   5  11      342.44      312.50     11.32 o
   2   5  11       12.34       18.97      4.48 o
   3   5  11      306.36      267.69     10.25 o
   4   5  11      258.25      271.45     11.97 o
   5   5  11        6.44       26.26      8.96 o
  -7   6  11      155.81      151.36     18.98 o
  -6   6  11        0.04       12.20     13.56 o
  -5   6  11        7.45       10.51      8.15 o
  -4   6  11      656.54      608.16     22.11 o
  -3   6  11      162.67      190.65     10.08 o
  -2   6  11      292.80      303.77     12.04 o
  -1   6  11     1313.06     1221.33     24.86 o
   0   6  11     1733.66     1649.49     34.99 o
   1   6  11      386.80      366.11     11.36 o
   2   6  11      364.14      362.51     11.60 o
   3   6  11       18.75       21.51      4.66 o
   4   6  11      145.34      150.96      9.86 o
   5   6  11      154.04      155.23     15.49 o
  -7   7  11      641.08      550.43     29.62 o
  -6   7  11      234.31      212.20     28.47 o
  -5   7  11     4114.38     3803.35    122.37 o
  -4   7  11      611.46      592.66     41.35 o
  -3   7  11     7443.26     7045.88    142.26 o
  -2   7  11      552.82      514.84     16.37 o
  -1   7  11     3193.80     3005.76     53.90 o
   0   7  11      349.56      340.91     10.69 o
   1   7  11      161.65      171.83      8.65 o
   2   7  11      659.79      646.34     16.77 o
   3   7  11      420.70      385.19     14.09 o
   4   7  11      393.20      342.23     15.55 o
   5   7  11        7.52       15.02      6.86 o
  -6   8  11        0.09       -3.39     11.53 o
  -5   8  11      183.89      242.03     29.83 o
  -4   8  11       91.97       71.67     16.27 o
  -3   8  11     3008.21     2915.55     73.75 o
  -2   8  11        0.02       -1.47      2.68 o
  -1   8  11     7915.88     7373.28    136.38 o
   0   8  11      744.34      747.46     17.77 o
   1   8  11     3350.21     3172.82     69.23 o
   2   8  11      553.54      566.76     15.49 o
   3   8  11     1093.85      994.30     28.87 o
   4   8  11        4.75        3.85      6.66 o
   5   8  11       58.46       50.85     14.24 o
  -6   9  11      284.41      288.80     33.90 o
  -5   9  11      203.67      187.79     25.76 o
  -4   9  11      538.78      514.36     26.85 o
  -3   9  11      974.91      899.34     37.13 o
  -2   9  11      100.48       98.10      6.37 o
  -1   9  11      660.71      678.61     17.90 o
   0   9  11        4.60        1.63      3.06 o
   1   9  11      433.56      436.38     13.02 o
   2   9  11     1371.21     1340.57     28.53 o
   3   9  11       19.30       17.80      5.21 o
   4   9  11      651.80      607.14     21.27 o
   5   9  11       10.25       25.08     12.20 o
  -6  10  11       56.71       50.85     17.63 o
  -5  10  11       78.24      101.01     21.02 o
  -4  10  11        0.08       11.53     12.20 o
  -3  10  11      863.50      862.25     36.17 o
  -2  10  11       34.92       41.16      6.75 o
  -1  10  11     1575.73     1528.25     30.62 o
   0  10  11      209.50      210.82      8.78 o
   1  10  11      379.68      387.99     12.21 o
   2  10  11       11.58       15.05      4.39 o
   3  10  11      749.54      770.77     24.41 o
   4  10  11        0.08        0.49      6.84 o
  -6  11  11       54.00       69.15     20.34 o
  -5  11  11       13.05        2.03     12.88 o
  -4  11  11       20.64       27.80     13.56 o
  -3  11  11      124.08      129.00     10.88 o
  -2  11  11      611.53      561.92     21.93 o
  -1  11  11       72.56       67.14      6.44 o
   0  11  11      242.12      251.61      9.48 o
   1  11  11        7.35        7.55      3.51 o
   2  11  11     1201.48     1193.40     29.03 o
   3  11  11        3.33        9.87      9.49 o
   4  11  11      628.04      620.29     27.01 o
  -5  12  11      563.13      517.95     41.35 o
  -4  12  11       38.27       40.68     16.27 o
  -3  12  11      652.04      646.52     24.82 o
  -2  12  11       23.47       27.73      9.15 o
  -1  12  11       17.44       19.61      4.66 o
   0  12  11       21.00       27.87      5.03 o
   1  12  11        4.90        1.66      3.68 o
   2  12  11       41.87       65.47      8.14 o
   3  12  11      111.48      115.51     12.35 o
   4  12  11      193.85      201.62     16.49 o
  -5  13  11        1.96        0.68     13.56 o
  -4  13  11       17.02        7.46     12.88 o
  -3  13  11       37.46       34.79      7.59 o
  -2  13  11      969.59      956.99     53.22 o
  -1  13  11      196.81      180.02     11.92 o
   0  13  11      218.49      229.61     11.43 o
   1  13  11       86.19       91.88      8.03 o
   2  13  11      305.87      275.85     16.76 o
   3  13  11       68.83       61.32     10.03 o
  -5  14  11      523.99      506.42     41.35 o
  -4  14  11       26.07       35.93     16.27 o
  -3  14  11      413.45      392.89     19.06 o
  -2  14  11       12.66       14.47      6.36 o
  -1  14  11      196.42      215.81     15.28 o
   0  14  11       97.34      129.84      9.23 o
   1  14  11      122.97      131.52     15.59 o
   2  14  11       31.82       33.90     11.53 o
   3  14  11       75.73       73.30     11.20 o
  -4  15  11      186.80      191.18     27.80 o
  -3  15  11       50.04       35.14     18.30 o
  -2  15  11      387.63      365.39     18.68 o
  -1  15  11      128.09      125.26     12.29 o
   0  15  11       18.25        0.68      7.46 o
   1  15  11        8.96       21.69      9.49 o
   2  15  11      220.44      197.28     20.34 o
  -4  16  11      106.02       81.35     21.02 o
  -3  16  11      174.34      160.32     14.42 o
  -2  16  11      209.58      188.92     14.92 o
  -1  16  11      347.98      308.46     22.37 o
   0  16  11       30.06       28.47     10.17 o
   1  16  11       68.66       64.40     13.56 o
   2  16  11      341.28      376.94     27.12 o
  -3  17  11        2.03        1.40      6.17 o
  -2  17  11      385.82      391.85     25.08 o
  -1  17  11       21.64       15.59      8.81 o
   0  17  11      819.37      944.38     44.07 o
   1  17  11       45.58       77.96     14.91 o
  -1  18  11      449.91      450.16     28.47 o
  -6   0  12     1221.23     1236.57     67.12 o
  -4   0  12     1364.83     1230.23     44.58 o
  -2   0  12      124.60       92.82     32.54 o
   0   0  12     5025.55     7043.80    250.84 o
   2   0  12     2598.40     2275.14     74.30 o
   4   0  12     2370.79     2083.32     98.30 o
  -7   1  12        7.12       22.02     19.66 o
  -6   1  12        6.46      941.98     63.73 o
  -5   1  12      227.95      243.83     12.07 o
  -4   1  12        4.69       15.49      4.75 o
  -3   1  12     1080.41     1020.53     31.31 o
  -2   1  12      736.13      704.01     48.33 o
  -1   1  12      876.14      855.57     48.13 o
   0   1  12      311.82      456.51     15.93 o
   1   1  12     1211.40     1280.36     81.72 o
   2   1  12       81.46       66.76      8.44 o
   3   1  12      708.38      632.76     18.73 o
   4   1  12       30.80       32.93      8.14 o
   5   1  12       59.30       64.86     11.74 o
  -7   2  12      120.52      161.26     32.54 o
  -6   2  12      387.71      367.53     20.95 o
  -5   2  12      357.42      376.93     14.79 o
  -4   2  12     1558.00     1421.35     40.57 o
  -3   2  12       12.34       12.22      4.40 o
  -2   2  12       52.99       85.41     13.01 o
  -1   2  12        2.88        6.75      4.27 o
   0   2  12      219.79      390.15     16.96 o
   1   2  12      655.44      605.14     19.06 o
   2   2  12       39.03       22.55      4.80 o
   3   2  12       71.48       67.64      7.61 o
   4   2  12       48.33       93.86     35.93 o
   5   2  12       17.10       82.16     23.20 o
  -7   3  12      186.26      218.98     30.51 o
  -6   3  12       70.15      317.78     20.12 o
  -5   3  12      282.99      336.73     19.89 o
  -4   3  12        0.45       10.77      5.28 o
  -3   3  12      170.87      174.71     10.17 o
  -2   3  12      217.06      215.02     11.19 o
  -1   3  12     1533.47     1742.98     61.35 o
   0   3  12       10.49        6.17      4.39 o
   1   3  12     2136.64     2145.13     69.98 o
   2   3  12      244.33      228.11      9.64 o
   3   3  12      471.92      507.29     24.07 o
   4   3  12      180.70      208.81     25.08 o
   5   3  12       78.55      138.17     29.37 o
  -7   4  12      500.89      501.68     42.03 o
  -5   4  12      300.21      316.83     19.55 o
  -4   4  12     1400.25     1298.80     33.09 o
  -3   4  12      212.50      184.61     10.59 o
  -2   4  12      319.43      282.29     11.95 o
  -1   4  12      322.96      310.04     14.78 o
   0   4  12      127.21      140.94      9.43 o
   1   4  12      296.83      310.85     18.22 o
   2   4  12      346.63      350.52     11.75 o
   3   4  12       33.07       23.58      6.63 o
   4   4  12      603.30      622.56     36.64 o
   5   4  12       91.46      111.18     20.34 o
  -6   5  12      196.20      216.94     28.47 o
  -5   5  12      590.61      572.89     22.61 o
  -4   5  12        3.49        6.20      4.45 o
  -3   5  12      195.55      193.63     10.78 o
  -2   5  12       68.93       72.78      7.12 o
  -1   5  12      733.43      718.26     21.25 o
   0   5  12       17.47       21.81      4.98 o
   1   5  12      716.66      694.91     17.41 o
   2   5  12        6.93        8.26      4.12 o
   3   5  12      572.95      575.67     17.72 o
   4   5  12      127.67      137.92     14.84 o
   5   5  12      593.51      597.45     26.34 o
  -6   6  12      359.70      356.60     33.90 o
  -5   6  12      600.87      545.07     40.68 o
  -4   6  12      540.21      531.04     20.76 o
  -3   6  12       35.42       35.52      5.59 o
  -2   6  12      674.40      637.17     19.53 o
  -1   6  12      146.85      170.92     10.37 o
   0   6  12      812.37      755.72     25.30 o
   1   6  12       24.75       30.48      4.65 o
   2   6  12      635.96      636.62     16.92 o
   3   6  12       49.44       59.58      7.78 o
   4   6  12      298.69      307.23     15.14 o
   5   6  12       17.47       22.37     13.56 o
  -6   7  12        1.10        6.10     13.56 o
  -5   7  12      524.10      501.00     39.32 o
  -4   7  12      187.71      170.19     16.78 o
  -3   7  12     1090.12     1028.97     27.38 o
  -2   7  12      246.36      230.18     11.07 o
  -1   7  12      434.36      462.96     16.00 o
   0   7  12      181.28      192.29      9.21 o
   1   7  12      158.87      186.09      9.17 o
   2   7  12       23.97       18.08      4.55 o
   3   7  12      534.10      502.41     18.65 o
   4   7  12       29.75       33.06      7.37 o
   5   7  12      316.01      321.88     28.47 o
  -6   8  12       13.90        6.10     13.56 o
  -5   8  12      197.65      199.99     27.12 o
  -4   8  12        8.63       14.91     12.20 o
  -3   8  12       24.64       55.72     10.71 o
  -2   8  12     1096.44     1006.14     27.04 o
  -1   8  12      125.69      115.95     10.04 o
   0   8  12     1475.90     1395.07     28.85 o
   1   8  12      185.18      194.60      9.34 o
   2   8  12      453.57      443.03     15.03 o
   3   8  12      398.46      387.51     14.56 o
   4   8  12      361.82      332.43     18.82 o
  -6   9  12      207.89      223.72     30.51 o
  -5   9  12      295.10      297.62     33.90 o
  -4   9  12        0.12        1.36     10.17 o
  -3   9  12      933.99      873.96     37.13 o
  -2   9  12        0.09        8.58      4.47 o
  -1   9  12      227.95      194.43     12.36 o
   0   9  12       42.72       55.06      5.41 o
   1   9  12      112.10      130.02      7.97 o
   2   9  12       14.03       22.56      5.24 o
   3   9  12      600.42      581.33     20.85 o
   4   9  12      181.61      197.64     18.93 o
  -5  10  12      490.53      458.97     37.96 o
  -4  10  12      120.34       92.88     19.66 o
  -3  10  12     1093.48     1069.80     60.34 o
  -2  10  12     1600.28     1590.93     56.79 o
  -1  10  12      337.09      330.12     10.81 o
   0  10  12     1007.21     1000.59     22.38 o
   1  10  12      465.38      438.19     13.48 o
   2  10  12      477.83      464.67     15.70 o
   3  10  12       22.45       19.15      6.58 o
   4  10  12      123.75      151.42     18.98 o
  -5  11  12      301.26      307.11     35.25 o
  -4  11  12        0.05        2.71     12.20 o
  -3  11  12      444.44      445.41     34.58 o
  -2  11  12       37.64       28.47     12.88 o
  -1  11  12      240.72      234.82     10.96 o
   0  11  12        0.09       -3.28      3.28 o
   1  11  12       17.35       24.38      5.21 o
   2  11  12       11.26        3.84      4.60 o
   3  11  12      303.27      317.87     19.10 o
   4  11  12      349.56      342.36     26.44 o
  -5  12  12      211.88      210.16     29.83 o
  -4  12  12       68.83       43.39     16.95 o
  -3  12  12      425.20      393.21     32.54 o
  -2  12  12      957.36      975.56     56.27 o
  -1  12  12       28.33       31.28     13.22 o
   0  12  12      543.07      569.46     19.65 o
   1  12  12      386.32      385.02     15.64 o
   2  12  12     2365.04     2452.69     69.06 o
   3  12  12       58.10       58.03     10.23 o
  -5  13  12      287.64      260.33     33.22 o
  -4  13  12       60.71       81.35     21.02 o
  -3  13  12      207.12      211.52     27.80 o
  -2  13  12      279.35      264.40     29.83 o
  -1  13  12      607.27      642.11     32.88 o
   0  13  12      257.41      255.67     13.36 o
   1  13  12      127.98      132.95     27.80 o
   2  13  12       52.61       58.95      9.82 o
   3  13  12        6.79       18.88      7.98 o
  -4  14  12      100.28      103.73     23.05 o
  -3  14  12       40.21       30.51     15.59 o
  -2  14  12      179.69      153.22     23.73 o
  -1  14  12       26.95       41.20     14.24 o
   0  14  12      399.79      505.86     22.32 o
   1  14  12        3.23       13.56      8.81 o
   2  14  12       18.25       28.47     10.85 o
  -4  15  12       37.98       22.37     16.95 o
  -3  15  12      169.34      159.32     25.08 o
  -2  15  12       71.07      113.54     12.16 o
  -1  15  12      534.39      562.30     24.10 o
   0  15  12       22.80       48.81     11.53 o
   1  15  12      759.40      768.11     37.96 o
   2  15  12      113.53      128.81     17.63 o
  -3  16  12        2.73        0.00     14.24 o
  -2  16  12      639.60      643.14     26.45 o
  -1  16  12        0.02        0.68      7.46 o
   0  16  12      448.94      555.24     31.86 o
   1  16  12       26.96       25.08     10.17 o
  -1  17  12      107.38      121.35     16.27 o
  -7   0  13       21.88       57.63     18.98 o
  -5   0  13      996.52      890.90     36.87 o
  -3   0  13      505.91      474.82     23.73 o
  -1   0  13      653.90     1056.35     85.08 o
   1   0  13     1078.68     1069.16     41.22 o
   3   0  13      256.80      228.47     26.44 o
  -7   1  13       27.63      108.77     40.00 o
  -6   1  13      169.70      181.89     18.93 o
  -4   1  13     1104.57      978.61     27.28 o
  -3   1  13       18.57       17.08      5.55 o
  -2   1  13      514.91      504.62     24.45 o
  -1   1  13       11.80       19.67      5.85 o
   0   1  13      716.43     1064.65     28.97 o
   1   1  13      167.42      200.55     11.61 o
   2   1  13      545.66      538.72     21.53 o
   3   1  13      266.54      284.99     34.58 o
   4   1  13      320.84      303.03     20.37 o
  -7   2  13      163.47      174.48     33.56 o
  -6   2  13        1.80       54.46     45.76 o
  -5   2  13      946.11      919.99     31.05 o
  -4   2  13       34.32       24.22      6.49 o
  -3   2  13      553.64      527.44     17.88 o
  -2   2  13      374.47      421.30     26.42 o
  -1   2  13      358.81      509.25     17.58 o
   0   2  13        7.66        9.76      5.34 o
   1   2  13      564.40      586.10     19.47 o
   2   2  13       16.67       20.85      6.63 o
   3   2  13      700.56      703.74     31.40 o
   4   2  13        0.01       76.61     16.95 o
   5   2  13      122.08      170.84     21.02 o
  -6   3  13      159.86      161.15     17.93 o
  -5   3  13        4.27       19.44      7.33 o
  -4   3  13     1020.74      913.49     25.92 o
  -3   3  13      156.79      163.96     10.66 o
  -2   3  13      353.01      360.46     22.60 o
  -1   3  13      105.50      121.26      9.22 o
   0   3  13     1448.58     1624.18    126.60 o
   1   3  13      465.18      462.74     19.70 o
   2   3  13      622.09      625.60     23.74 o
   3   3  13      953.13      868.16     35.94 o
   4   3  13      188.27      197.34     17.97 o
  -5   4  13      983.60      923.01     38.27 o
  -4   4  13        0.35        0.45      4.25 o
  -3   4  13     1753.83     1614.96     39.55 o
  -2   4  13       67.66       77.10      7.87 o
  -1   4  13     1318.86     1390.32     61.55 o
   0   4  13      149.57      149.39     10.21 o
   1   4  13      226.45      243.88     17.01 o
   2   4  13        8.98       12.61      6.07 o
   3   4  13      500.54      464.84     24.45 o
   4   4  13      116.07      113.89     19.66 o
  -6   5  13      202.91      225.08     31.19 o
  -5   5  13       44.43       63.14     11.68 o
  -4   5  13      108.59      106.39     10.95 o
  -3   5  13       72.38       67.58      7.67 o
  -2   5  13      170.17      182.08     11.22 o
  -1   5  13      117.06      111.36      9.06 o
   0   5  13      272.71      268.41     12.27 o
   1   5  13       81.51       83.47      9.52 o
   2   5  13      883.77      898.86     37.13 o
   3   5  13        2.69       14.95      6.28 o
   4   5  13      823.38      830.87     26.93 o
  -6   6  13        1.65       -8.81     12.88 o
  -5   6  13      874.28      819.64     52.88 o
  -4   6  13      461.26      428.22     22.68 o
  -3   6  13       15.42       13.78      5.04 o
  -2   6  13      154.40      151.73     10.47 o
  -1   6  13     1293.53     1241.56     32.17 o
   0   6  13      556.11      525.85     26.95 o
   1   6  13      790.51      758.69     23.30 o
   2   6  13       92.11       89.53     10.04 o
   3   6  13      615.13      585.35     24.43 o
   4   6  13        2.13       12.34      8.38 o
  -6   7  13      647.20      601.34     46.10 o
  -5   7  13      744.59      746.42     50.17 o
  -4   7  13      533.65      495.58     37.96 o
  -3   7  13     1625.49     1582.29     44.42 o
  -2   7  13      610.98      559.26     18.60 o
  -1   7  13        9.89        7.73      4.82 o
   0   7  13      213.43      220.77     13.77 o
   1   7  13       39.93       46.08      6.59 o
   2   7  13      270.00      282.22     18.20 o
   3   7  13      491.73      478.21     22.15 o
   4   7  13      490.91      469.84     29.89 o
  -5   8  13     3394.05     3187.70    147.11 o
  -4   8  13      419.16      417.61     35.25 o
  -3   8  13     1608.34     1450.80     75.93 o
  -2   8  13      217.15      216.80     11.66 o
  -1   8  13      801.30      721.55     22.07 o
   0   8  13      222.29      210.42     12.00 o
   1   8  13      287.62      261.18     14.20 o
   2   8  13       61.25       73.97     14.24 o
   3   8  13       38.34       47.21      7.78 o
   4   8  13       14.82       12.20      8.11 o
  -5   9  13      129.79      128.81     24.41 o
  -4   9  13      575.26      503.04     39.32 o
  -3   9  13      246.60      239.99     28.47 o
  -2   9  13     2957.76     2741.90     87.23 o
  -1   9  13      153.80      144.59     11.56 o
   0   9  13      553.61      514.12     20.45 o
   1   9  13       43.85       61.62     10.55 o
   2   9  13       49.61       46.94      7.52 o
   3   9  13       52.26       59.15      8.58 o
   4   9  13      167.90      179.66     25.08 o
  -5  10  13        2.91        0.68     13.56 o
  -4  10  13      108.46      130.84     23.05 o
  -3  10  13        6.27       -0.68     10.85 o
  -2  10  13       13.94       14.91     12.20 o
  -1  10  13      129.72      143.90     11.70 o
   0  10  13       84.64       85.64      9.62 o
   1  10  13      499.53      497.06     24.91 o
   2  10  13       37.91       37.60      7.22 o
   3  10  13      526.35      522.19     20.57 o
  -5  11  13      189.63      202.03     29.83 o
  -4  11  13      110.83      132.20     23.05 o
  -3  11  13      451.84      439.31     36.61 o
  -2  11  13      792.33      749.13     47.46 o
  -1  11  13      177.02      193.74     16.76 o
   0  11  13      402.18      373.78     20.82 o
   1  11  13       99.07       84.33      8.77 o
   2  11  13      267.69      244.05     14.86 o
   3  11  13      316.16      339.29     20.55 o
  -4  12  13      107.06      105.76     22.37 o
  -3  12  13      331.86      305.75     33.90 o
  -2  12  13        1.37       -0.68     12.20 o
  -1  12  13      484.50      442.02     34.58 o
   0  12  13      210.66      229.15     27.12 o
   1  12  13      164.61      161.24     11.53 o
   2  12  13      148.17      181.53     15.05 o
  -4  13  13       35.14       22.37     16.27 o
  -3  13  13        3.19       -2.03     12.88 o
  -2  13  13      244.05      242.03     29.15 o
  -1  13  13       69.36       56.95     16.27 o
   0  13  13      315.58      279.99     27.12 o
   1  13  13       55.49       59.97      9.90 o
   2  13  13      313.47      350.50     25.08 o
  -3  14  13      263.19      287.45     33.90 o
  -2  14  13       15.39        7.46     12.88 o
  -1  14  13       91.45       99.66     19.66 o
   0  14  13       17.56       15.59     12.88 o
   1  14  13      137.96       99.66     14.91 o
  -3  15  13        3.00       10.17     14.91 o
  -2  15  13      802.91      810.14     52.88 o
  -1  15  13       75.53      102.37     21.02 o
  -6   0  14      530.24      565.41     42.71 o
  -4   0  14     2880.46     2646.02     85.33 o
  -2   0  14      184.78      147.79     21.02 o
   0   0  14       13.86       27.80      8.63 o
   2   0  14      561.24      551.85     38.64 o
  -5   1  14      398.02      402.69     18.98 o
  -4   1  14      212.39      219.15     12.62 o
  -3   1  14      817.63      739.90     26.48 o
  -2   1  14     1685.70     1492.20     53.93 o
  -1   1  14     1700.94     2557.66     67.71 o
   0   1  14      658.26      817.48     24.95 o
   1   1  14      402.42      424.00     23.22 o
   2   1  14      368.24      285.43     30.17 o
   3   1  14      357.13      317.43     20.82 o
   4   1  14       21.77       31.19     14.91 o
  -6   2  14        4.87       -0.99      9.27 o
  -5   2  14      129.04      145.41     16.28 o
  -4   2  14      108.93      108.39     10.77 o
  -3   2  14        0.96        5.03      4.88 o
  -2   2  14        3.62        2.88      4.69 o
  -1   2  14       30.95       34.51      6.10 o
   0   2  14      246.22      331.98     39.68 o
   1   2  14       89.70       77.34     12.16 o
   2   2  14      986.29      993.62     40.03 o
   3   2  14       20.31       11.60      8.47 o
   4   2  14      311.12      281.35     31.86 o
  -6   3  14      124.65      131.93     16.76 o
  -5   3  14      863.90      863.02     51.52 o
  -4   3  14      238.81      236.69     14.80 o
  -3   3  14      484.95      434.59     16.42 o
  -2   3  14        1.68        3.49      4.80 o
  -1   3  14        5.43       11.77      5.09 o
   0   3  14      446.29      483.35     23.65 o
   1   3  14        6.10       16.06      8.30 o
   2   3  14        5.56       -4.75      7.19 o
   3   3  14      342.36      368.24     22.04 o
  -5   4  14        9.28       15.59     13.56 o
  -4   4  14        3.21        3.68      6.03 o
  -3   4  14      246.37      239.25     14.15 o
  -2   4  14      257.71      252.43     12.41 o
  -1   4  14       79.40       68.57      7.61 o
   0   4  14      673.19      666.19     21.44 o
   1   4  14      210.85      215.59     27.12 o
   2   4  14      273.01      272.27     19.66 o
   3   4  14       65.31       64.86     11.98 o
   4   4  14       88.88       80.68     18.30 o
  -6   5  14        0.96        6.10     15.59 o
  -5   5  14        3.09      -10.85     12.20 o
  -4   5  14      345.31      338.57     20.75 o
  -3   5  14       20.17       34.42      7.28 o
  -2   5  14      113.78      127.31     10.06 o
  -1   5  14        8.71        9.24      5.13 o
   0   5  14      192.20      187.00     13.80 o
   1   5  14       30.91       32.51      9.55 o
   2   5  14       79.31       59.66     16.95 o
   3   5  14       15.33        8.56      9.49 o
   4   5  14        0.08       -6.10     11.53 o
  -5   6  14      252.61      227.11     30.51 o
  -4   6  14      145.79      158.58     16.01 o
  -3   6  14       16.83       29.40      6.96 o
  -2   6  14      420.93      438.11     19.03 o
  -1   6  14        5.39        1.84      5.55 o
   0   6  14      361.73      351.90     16.96 o
   1   6  14      155.18      141.28     15.34 o
   2   6  14      133.81      140.78     15.05 o
   3   6  14        1.26        3.49      7.90 o
  -5   7  14       72.41       90.17     21.02 o
  -4   7  14       15.39       25.76     14.91 o
  -3   7  14        3.14        6.92      7.80 o
  -2   7  14        3.97       12.78      6.16 o
  -1   7  14      128.57      121.93     11.34 o
   0   7  14      209.40      204.50     22.37 o
   1   7  14       96.89       96.84     13.40 o
   2   7  14        5.48        2.39      7.63 o
   3   7  14      311.97      271.86     30.51 o
  -5   8  14       70.40       83.39     21.69 o
  -4   8  14      530.33      524.05     41.35 o
  -3   8  14       10.35       10.85     12.20 o
  -2   8  14      520.15      496.76     27.60 o
  -1   8  14        1.28        4.77      5.68 o
   0   8  14      401.85      404.53     22.47 o
   1   8  14       24.45       24.64      8.86 o
   2   8  14      129.29      123.76     14.86 o
   3   8  14        1.60        3.73      8.63 o
  -5   9  14     1552.71     1470.46     82.03 o
  -4   9  14       18.29       16.27     14.91 o
  -3   9  14      914.07      846.75     53.56 o
  -2   9  14        8.90        3.39     10.85 o
  -1   9  14     1437.39     1373.08     40.80 o
   0   9  14      204.12      207.35     17.45 o
   1   9  14      627.01      709.61     31.88 o
   2   9  14       12.68       16.07     10.85 o
   3   9  14      750.72      829.80     50.85 o
  -4  10  14      376.23      375.58     35.25 o
  -3  10  14       14.74       -0.68     10.85 o
  -2  10  14      559.31      557.95     40.68 o
  -1  10  14       38.26       33.08      9.44 o
   0  10  14      293.37      281.95     18.62 o
   1  10  14        5.78        4.25      7.81 o
   2  10  14       86.60       87.14     12.92 o
  -4  11  14       30.70       58.98     19.66 o
  -3  11  14       98.46       80.00     19.66 o
  -2  11  14       20.04       40.00     14.91 o
  -1  11  14      801.66      728.11     47.46 o
   0  11  14      590.81      553.88     40.00 o
   1  11  14      993.09      941.74     38.11 o
   2  11  14       65.40       67.39     11.96 o
  -3  12  14       58.68       69.15     19.66 o
  -2  12  14      725.19      575.58     42.71 o
  -1  12  14       33.51       36.61     15.59 o
   0  12  14      158.55      167.45     24.41 o
   1  12  14      277.21      267.11     29.83 o
  -3  13  14       31.75       35.93     17.63 o
  -2  13  14      672.30      755.91     50.85 o
  -1  13  14       18.01       10.85     12.20 o
   0  13  14      526.50      511.85     38.64 o
  -2  14  14       87.34       73.22     19.66 o
  -1  14  14      211.40      221.69     28.47 o
   0  14  14      293.75      293.55     29.83 o
  -5   0  15      854.28      776.25     50.17 o
  -3   0  15      782.86      716.59     46.10 o
  -1   0  15      130.10      222.37     26.44 o
   1   0  15      150.98      192.54     25.76 o
   3   0  15     1060.36      869.13     54.24 o
  -6   1  15      196.55      227.83     21.33 o
  -5   1  15       30.99       29.83     14.24 o
  -4   1  15      849.55      771.48     34.75 o
  -3   1  15        7.71       14.91     10.85 o
  -2   1  15     1443.26     2138.75     71.67 o
  -1   1  15        1.22       10.87      6.88 o
   0   1  15     1107.68     1434.29     91.18 o
   1   1  15       84.51       86.44     13.42 o
   2   1  15     1168.40     1246.71     48.66 o
   3   1  15        4.60       25.96      9.82 o
  -6   2  15        1.80       82.37     65.08 o
  -5   2  15      423.99      339.66     22.29 o
  -4   2  15       38.15       40.00     14.24 o
  -3   2  15      442.50      416.88     19.16 o
  -2   2  15       51.82       48.63      8.27 o
  -1   2  15      346.54      515.82     51.86 o
   0   2  15        6.80       14.91     11.53 o
   1   2  15      238.15      269.58     19.58 o
   2   2  15       33.97       45.13     11.26 o
   3   2  15     1127.73     1203.63     48.18 o
  -5   3  15      240.12      290.16     28.47 o
  -4   3  15      500.50      461.61     20.45 o
  -3   3  15       22.27       30.68      7.47 o
  -2   3  15      824.90      855.72     29.74 o
  -1   3  15       69.02       85.73     12.70 o
   0   3  15      469.49      502.36     37.29 o
   1   3  15       29.50       39.47     10.51 o
   2   3  15      771.94      778.89     34.98 o
   3   3  15        1.16        7.46     13.56 o
  -5   4  15      599.38      591.20     31.19 o
  -4   4  15        1.74        0.04      7.63 o
  -3   4  15      429.70      422.01     19.29 o
  -2   4  15        0.61       -1.55      5.28 o
  -1   4  15     1252.43     1483.18    251.52 o
   0   4  15      447.21      500.08     26.12 o
   1   4  15      654.73      697.61     46.10 o
   2   4  15       48.27       80.65     14.58 o
   3   4  15      605.25      604.05     42.71 o
  -5   5  15        3.97      -11.53     11.53 o
  -4   5  15      485.05      450.80     25.19 o
  -3   5  15       34.75       40.80      8.10 o
  -2   5  15      690.33      674.97     26.78 o
  -1   5  15       14.09       11.64      8.59 o
   0   5  15      123.27      131.97     15.53 o
   1   5  15       63.62      100.72     14.14 o
   2   5  15      219.21      175.58     54.57 o
   3   5  15      125.85      162.71     25.08 o
  -5   6  15      538.65      498.29     41.35 o
  -4   6  15      499.97      442.02     37.96 o
  -3   6  15       87.54       79.49      9.95 o
  -2   6  15      157.36      156.37     14.60 o
  -1   6  15      141.43      153.57     18.98 o
   0   6  15        0.67        6.63      8.47 o
   1   6  15       45.72       30.93     12.54 o
   2   6  15       80.59       83.73     13.66 o
   3   6  15       35.32       33.22     16.27 o
  -4   7  15      269.57      273.21     32.54 o
  -3   7  15      491.77      429.18     32.54 o
  -2   7  15      255.61      254.62     19.06 o
  -1   7  15      378.46      425.35     23.70 o
   0   7  15      523.35      509.92     39.66 o
   1   7  15      285.68      321.87     20.61 o
   2   7  15      307.62      310.59     21.56 o
  -4   8  15      500.20      416.26     36.61 o
  -3   8  15     1015.52      951.83     58.98 o
  -2   8  15       47.10       52.99     10.78 o
  -1   8  15     1747.55     1668.59     58.91 o
   0   8  15        9.35       12.20      8.38 o
   1   8  15     1431.98     1407.05     52.25 o
   2   8  15       90.34       95.33     13.90 o
  -4   9  15      116.07      111.18     23.73 o
  -3   9  15        6.26        4.75     13.56 o
  -2   9  15       24.99       19.66     14.91 o
  -1   9  15       76.74      101.46     14.58 o
   0   9  15      855.95      822.27     35.21 o
   1   9  15      318.98      356.06     22.26 o
   2   9  15      603.96      599.84     67.12 o
  -3  10  15      516.54      499.65     40.00 o
  -2  10  15       64.95       60.34     18.30 o
  -1  10  15      429.46      395.92     34.58 o
   0  10  15      120.75      109.93     14.29 o
   1  10  15      180.25      203.83     18.41 o
  -3  11  15        5.54       -1.36     14.24 o
  -2  11  15      229.61      183.05     27.12 o
  -1  11  15        9.67        8.81     13.56 o
   0  11  15      254.53      245.42     29.83 o
   1  11  15       19.75       25.18     10.03 o
  -2  12  15       15.02        5.42     13.56 o
  -1  12  15      426.91      416.94     35.93 o
   0  12  15       12.29        9.49     13.56 o
  -4   0  16      311.07      305.75     30.51 o
   0   0  16       19.98       69.15     17.63 o
   2   0  16     1057.55     1268.43     71.18 o
  -5   1  16      106.19       92.59     15.32 o
  -4   1  16        3.48       10.85      9.11 o
  -3   1  16       45.47       49.49     15.59 o
  -2   1  16        2.64       18.81      9.15 o
  -1   1  16       40.95       56.95     16.95 o
   0   1  16        0.11       11.19      9.11 o
   1   1  16       37.58       75.71     13.66 o
   2   1  16       10.65       14.88     10.30 o
  -5   2  16      126.45      113.52     16.21 o
  -3   2  16      449.55      389.06     23.70 o
  -2   2  16     1051.44     1296.47    111.18 o
  -1   2  16        2.78       17.63     14.24 o
   0   2  16       38.36       29.15     13.56 o
   1   2  16       32.29       30.80     10.99 o
   2   2  16       72.37       67.48     13.18 o
  -5   3  16       35.23       36.61     14.91 o
  -4   3  16      319.24      315.70     22.88 o
  -3   3  16      448.42      388.15     23.43 o
  -2   3  16        7.19        1.12      8.11 o
  -1   3  16      924.15     1151.95     97.29 o
   0   3  16       58.35       67.79     18.98 o
   1   3  16      175.01      196.36     19.37 o
   2   3  16        0.57       12.20     14.24 o
  -5   4  16        5.35       18.98     13.56 o
  -4   4  16      318.03      273.30     21.18 o
  -3   4  16       12.79       15.48      8.78 o
  -2   4  16      138.93      169.83     26.78 o
  -1   4  16        1.97       -2.01      7.42 o
   0   4  16       90.21      123.08     15.82 o
   1   4  16       14.55        1.78     10.51 o
   2   4  16      282.74      277.96     33.22 o
  -4   5  16       49.09       46.67     11.56 o
  -3   5  16      189.38      184.96     18.23 o
  -2   5  16      191.29      202.65     18.82 o
  -1   5  16      235.53      243.26     20.27 o
   0   5  16       20.23       17.30      9.34 o
   1   5  16      199.39      214.79     20.12 o
  -4   6  16      205.04      244.06     32.54 o
  -3   6  16        3.66        5.90      7.90 o
  -2   6  16      427.18      440.30     25.14 o
  -1   6  16        1.19        1.64      7.90 o
   0   6  16      323.64      315.84     21.78 o
   1   6  16      177.59      183.20     33.90 o
  -3   7  16       41.72       16.27     14.24 o
  -2   7  16      258.74      294.52     21.32 o
  -1   7  16      116.90      131.41     15.57 o
   0   7  16      175.08      159.61     17.24 o
   1   7  16      311.76      337.46     22.77 o
  -3   8  16       12.37       26.44     14.91 o
  -2   8  16      171.49      153.22     24.41 o
  -1   8  16        7.24        9.86     10.85 o
   0   8  16      244.69      225.34     26.78 o
   1   8  16       22.54       33.90     11.03 o
  -2   9  16       70.26       69.83     19.66 o
  -1   9  16      203.40      218.11     23.73 o
   0   9  16        0.58        3.48      8.78 o
  -1  10  16       23.35       14.24     14.91 o
   0  10  16      596.06      557.84     28.52 o
  -3   0  17      248.68      213.55     28.47 o
  -1   0  17      789.71     1282.67     71.86 o
  -4   1  17      175.24      192.29     19.86 o
  -3   1  17        0.21       22.37     13.56 o
  -2   1  17      620.86      934.35     50.85 o
  -1   1  17        3.02       -2.03     12.88 o
   0   1  17       32.93       61.66     12.92 o
  -4   2  17       10.30       18.30     14.24 o
  -3   2  17      164.71      170.81     18.20 o
  -2   2  17       60.33       70.18     12.70 o
  -1   2  17      590.96      914.77     40.26 o
   0   2  17       74.69      132.34     16.76 o
  -4   3  17      604.60      526.76     40.00 o
  -3   3  17       16.13       14.70      9.07 o
  -2   3  17     1139.77     1197.16     63.39 o
  -1   3  17       84.28      113.33     43.39 o
   0   3  17      157.09      247.45     31.86 o
  -4   4  17       22.83       16.95     13.56 o
  -3   4  17      500.28      482.02     37.29 o
  -2   4  17       20.39       14.58      9.59 o
  -1   4  17      402.94      533.16    101.69 o
   0   4  17        7.08       13.39     10.51 o
  -3   5  17        4.20        0.00     11.53 o
  -2   5  17      122.53      107.45     14.96 o
  -1   5  17        2.06       12.24      9.55 o
   0   5  17      118.67       86.10     20.34 o
  -3   6  17        9.41        2.03     11.53 o
  -2   6  17       16.11       16.27     12.88 o
  -1   6  17        4.37        5.42     10.85 o
   0   6  17        9.73        4.07     12.88 o
  -2   7  17      123.20      134.91     21.69 o
  -1   7  17      509.16      498.97     37.29 o
   0   7  17      459.16      414.22     35.25 o
 
